# Supplementary material for: Time-space-resolved origami hierarchical electronics for ultrasensitive detection of physical and chemical stimuli
Source: Nat Commun. 2019 Mar 8;10:1120. doi: 10.1038/s41467-019-09070-8 (PMC6408588; doi:10.1038/s41467-019-09070-8)
Supplement: Supplementary file 5 — Source Data [file 41467_2019_9070_MOESM5_ESM.xlsx]

## Sheet: Fig. 1
Fig. 1k				Fig. 1l				Fig. 1m				Fig. 1n
Time (s)	Paper	Kapton			P/G ink@paper	P/G ink@kapton			P/G ink@paper	P/G ink@kapton			P/G ink@paper	P/G ink@kapton
0	0	0		0	0	0		0	0	0		0	0	0
3	0.00707	0.00284		3	0.023572	0.000249		3	0.023572	0.000249		3	-0.015	-0.004
6	0.0157	0.00914		6	0.013244	-2.7e-05		6	0.013244	-2.7e-05		6	-0.014	-0.008
9	0.0171	0.0082		9	0.040896	-0.0002		9	0.040896	-0.0002		9	-0.018	-0.01
12	0.0253	0.0145		12	0.027257	0.000329		12	0.027257	0.000329		12	-0.024	-0.012
15	0.0298	0.019		15	0.022015	0.004302		15	0.022015	0.004302		15	-0.031	-0.014
18	0.0368	0.0234		18	-0.00591	0.001511		18	-0.00591	0.001511		18	-0.046	-0.02
21	0.0407	0.0266		21	0.034537	0.002809		21	0.034537	0.002809		21	-0.06	-0.021
24	0.0492	0.0308		24	0.013964	0.000569		24	0.013964	0.000569		24	-0.06	-0.023
27	0.0521	0.0339		27	0.012138	0.00216		27	0.012138	0.00216		27	-0.077	-0.024
30	0.0554	0.0383		30	-0.00268	0.002871		30	-0.00268	0.002871		30	-0.076	-0.027
33	0.061	0.0418		33	-0.02172	0.000809		33	-0.02172	0.000809		33	-0.078	-0.031
36	0.0634	0.0463		36	0.020048	0.003102		36	0.020048	0.003102		36	-0.082	-0.033
39	0.0725	0.0479		39	0.017746	0.000977		39	0.017746	0.000977		39	-0.089	-0.036
42	0.0777	0.0552		42	0.008479	0.003306		42	0.008479	0.003306		42	-0.086	-0.038
45	0.0814	0.0593		45	0.02155	0.00319		45	0.02155	0.00319		45	-0.099	-0.04
48	0.0868	0.0617		48	0.027744	0.003022		48	0.027744	0.003022		48	-0.095	-0.046
51	0.0906	0.0666		51	0.012657	0.00447		51	0.012657	0.00447		51	-0.1	-0.048
54	0.0981	0.0705		54	0.005534	0.001387		54	0.005534	0.001387		54	-0.094	-0.049
57	0.1043	0.0762		57	-0.00122	0.003635		57	-0.00122	0.003635		57	-0.11	-0.052
60	0.1092	0.0794		60	0.034983	0.004622		60	0.034983	0.004622		60	-0.115	-0.052
63	0.116	0.0843		63	0.036303	0.006799		63	0.036303	0.006799		63	-0.123	-0.057
66	0.1204	0.0881		66	-0.00731	0.006195		66	-0.00731	0.006195		66	-0.123	-0.059
69	0.1237	0.0918		69	0.016615	0.005102		69	0.016615	0.005102		69	-0.131	-0.061
72	0.1274	0.098		72	-0.00641	0.004195		72	-0.00641	0.004195		72	-0.124	-0.063
75	0.1349	0.1233		75	-0.01046	0.005048		75	-0.01046	0.005048		75	-0.134	-0.065
78	0.1369	0.123		78	-0.01799	0.003199		78	-0.01799	0.003199		78	-0.146	-0.07
81	0.1427	0.1306		81	0.016707	0.004649		81	0.016707	0.004649		81	-0.153	-0.073
84	0.1472	0.1485		84	0.018471	0.003218		84	0.018471	0.003218		84	-0.156	-0.074
87	0.1467	0.0899		87	0.01262	0.004267		87	0.01262	0.004267		87	-0.157	-0.076
90	0.1281	0.0633		90	0.01747	0.007396		90	0.01747	0.007396		90	-0.155	-0.079
93	-0.082	-0.159		93	0.011953	0.006871		93	0.011953	0.006871		93	-0.164	-0.083
96	-0.488	-0.576		96	0.032137	0.005591		96	0.032137	0.005591		96	-0.161	-0.085
99	-0.962	-1.058		99	0.000574	0.006097		99	0.000574	0.006097		99	-0.172	-0.086
102	-1.528	-1.633		102	0.033909	0.005191		102	0.033909	0.005191		102	-0.173	-0.088
105	-2.249	-2.358		105	0.021037	0.008186		105	0.021037	0.008186		105	-0.163	-0.088
108	-2.972	-3.076		108	0.005431	0.006542		108	0.005431	0.006542		108	-0.176	-0.092
111	-3.622	-3.71		111	-0.0108	0.009084		111	-0.0108	0.009084		111	-0.18	-0.094
114	-4.205	-4.269		114	0.003432	0.008445		114	0.003432	0.008445		114	-0.182	-0.096
117	-4.718	-4.749		117	0.005509	0.008284		117	0.005509	0.008284		117	-0.186	-0.1
120	-5.178	-5.169		120	0.004759	0.009636		120	0.004759	0.009636		120	-0.185	-0.1
123	-5.583	-5.536		123	-0.00277	0.007813		123	-0.00277	0.007813		123	-0.195	-0.103
126	-5.951	-5.866		126	0.024855	0.007991		126	0.024855	0.007991		126	-0.199	-0.105
129	-6.281	-6.156		129	0.049228	0.007937		129	0.049228	0.007937		129	-0.205	-0.109
132	-6.583	-6.419		132	0.027494	0.008214		132	0.027494	0.008214		132	-0.202	-0.111
135	-6.857	-6.662		135	0.035025	0.007218		135	0.035025	0.007218		135	-0.202	-0.112
138	-7.108	-6.884		138	0.056962	0.007662		138	0.056962	0.007662		138	-0.213	-0.114
141	-7.341	-7.09		141	0.045337	0.00832		141	0.045337	0.00832		141	-0.217	-0.116
144	-7.552	-7.28		144	0.028423	0.009138		144	0.028423	0.009138		144	-0.219	-0.118
147	-7.747	-7.452		147	0.03158	0.010284		147	0.03158	0.010284		147	-0.221	-0.12
150	-7.926	-7.611		150	0.041886	0.009245		150	0.041886	0.009245		150	-0.228	-0.12
153	-8.093	-7.762		153	0.038935	0.009093		153	0.038935	0.009093		153	-0.231	-0.125
156	-8.248	-7.901		156	0.025258	0.009306		156	0.025258	0.009306		156	-0.24	-0.127
159	-8.392	-8.033		159	0.04056	0.007955		159	0.04056	0.007955		159	-0.239	-0.128
162	-8.524	-8.154		162	0.032326	0.009804		162	0.032326	0.009804		162	-0.249	-0.13
165	-8.644	-8.265		165	0.048428	0.012702		165	0.048428	0.012702		165	-0.25	-0.13
168	-8.759	-8.37		168	0.021264	0.01215		168	0.021264	0.01215		168	-0.246	-0.135
171	-8.862	-8.467		171	0.030658	0.009538		171	0.030658	0.009538		171	-0.244	-0.136
174	-8.964	-8.558		174	0.042949	0.013192		174	0.042949	0.013192		174	-0.254	-0.139
177	-9.052	-8.643		177	0.040242	0.011982		177	0.040242	0.011982		177	-0.257	-0.142
180	-9.134	-8.72		180	0.049675	0.011991		180	0.049675	0.011991		180	-0.263	-0.144
183	-9.212	-8.794		183	0.015388	0.011111		183	0.015388	0.011111		183	-0.268	-0.147
186	-9.289	-8.865		186	0.015369	0.012257		186	0.015369	0.012257		186	-0.263	-0.15
189	-9.356	-8.927		189	0.037995	0.011662		189	0.037995	0.011662		189	-0.268	-0.15
192	-9.421	-8.986		192	0.02816	0.010889		192	0.02816	0.010889		192	-0.277	-0.153
195	-9.479	-9.039		195	0.059209	0.014213		195	0.059209	0.014213		195	-0.28	-0.154
198	-9.53	-9.084		198	0.037066	0.01104		198	0.037066	0.01104		198	-0.284	-0.155
201	-9.581	-9.116		201	0.063993	0.010534		201	0.063993	0.010534		201	-0.284	-0.156
204	-9.625	-9.151		204	0.073516	0.013689		204	0.073516	0.013689		204	-0.293	-0.159
207	-9.668	-9.172		207	0.050003	0.015333		207	0.050003	0.015333		207	-0.302	-0.159
210	-9.708	-9.224		210	0.023755	0.014853		210	0.023755	0.014853		210	-0.291	-0.162
213	-9.744	-9.256		213	0.055123	0.014542		213	0.055123	0.014542		213	-0.294	-0.166
216	-9.775	-9.327		216	0.050016	0.012756		216	0.050016	0.012756		216	-0.29	-0.168
219	-9.805	-9.356		219	0.038893	0.013582		219	0.038893	0.013582		219	-0.301	-0.169
222	-9.834	-9.38		222	0.03681	0.013894		222	0.03681	0.013894		222	-0.301	-0.172
225	-9.856	-9.402		225	0.06629	0.013022		225	0.06629	0.013022		225	-0.305	-0.171
228	-9.881	-9.384		228	0.049742	0.014622		228	0.049742	0.014622		228	-0.311	-0.176
231	-9.899	-9.434		231	0.056584	0.012248		231	0.056584	0.012248		231	-0.309	-0.175
234	-9.919	-9.447		234	0.050389	0.01264		234	0.050389	0.01264		234	-0.308	-0.179
237	-9.932	-9.434		237	0.063394	0.014845		237	0.063394	0.014845		237	-0.309	-0.181
240	-9.943	-9.444		240	0.037127	0.015146		240	0.037127	0.015146		240	-0.311	-0.182
243	-9.956	-9.468		243	0.059001	0.013085		243	0.059001	0.013085		243	-0.318	-0.185
246	-9.964	-9.464		246	0.055825	0.015369		246	0.055825	0.015369		246	-0.321	-0.187
249	-9.972	-9.468		249	0.064865	0.01496		249	0.064865	0.01496		249	-0.322	-0.19
252	-9.98	-9.435		252	0.049179	0.011769		252	0.049179	0.011769		252	-0.323	-0.189
255	-9.984	-9.495		255	0.048422	0.014249		255	0.048422	0.014249		255	-0.326	-0.191
258	-9.986	-9.518		258	0.036364	0.013111		258	0.036364	0.013111		258	-0.325	-0.194
261	-9.99	-9.521		261	0.066313	0.012978		261	0.066313	0.012978		261	-0.331	-0.193
264	-9.992	-9.518		264	0.029705	0.013476		264	0.029705	0.013476		264	-0.329	-0.196
267	-9.991	-9.514		267	0.052906	0.013253		267	0.052906	0.013253		267	-0.326	-0.198
270	-9.989	-9.514		270	0.08751	0.017156		270	0.08751	0.017156		270	-0.333	-0.199
273	-9.985	-9.505		273	0.074218	0.016978		273	0.074218	0.016978		273	-0.342	-0.2
276	-9.981	-9.498		276	0.043908	0.0184		276	0.043908	0.0184		276	-0.335	-0.202
279	-9.974	-9.496		279	0.048019	0.017778		279	0.048019	0.017778		279	-0.335	-0.203
282	-9.97	-9.493		282	0.037268	0.018302		282	0.037268	0.018302		282	-0.339	-0.205
285	-9.964	-9.488		285	0.05398	0.018631		285	0.05398	0.018631		285	-0.334	-0.206
288	-9.964	-9.485		288	0.064066	0.018284		288	0.064066	0.018284		288	-0.336	-0.211
291	-9.99	-9.521		291	0.050089	0.020844		291	0.050089	0.020844		291	-0.34	-0.212
294	-10.164	-9.704		294	0.069991	0.016507		294	0.069991	0.016507		294	-0.344	-0.213
297	-10.444	-9.993		297	0.063339	0.016587		297	0.063339	0.016587		297	-0.346	-0.216
300	-10.739	-10.306		300	0.075868	0.01968		300	0.075868	0.01968		300	-0.354	-0.217
303	-11.132	-10.713		303	0.075513	0.016578		303	0.075513	0.016578		303	-0.354	-0.22
306	-11.614	-11.218		306	0.087283	0.018205		306	0.087283	0.018205		306	-0.357	-0.22
309	-12.08	-11.71		309	0.076503	0.019307		309	0.076503	0.019307		309	-0.357	-0.222
312	-12.495	-12.155		312	0.06654	0.019884		312	0.06654	0.019884		312	-0.358	-0.225
315	-12.859	-12.54		315	0.055672	0.020791		315	0.055672	0.020791		315	-0.355	-0.225
318	-13.187	-12.868		318	0.053852	0.019262		318	0.053852	0.019262		318	-0.358	-0.229
321	-13.471	-13.142		321	0.041671	0.02152		321	0.041671	0.02152		321	-0.358	-0.232
324	-13.732	-13.382		324	0.062086	0.019813		324	0.062086	0.019813		324	-0.366	-0.231
327	-13.967	-13.578		327	0.065336	0.021609		327	0.065336	0.021609		327	-0.362	-0.231
330	-14.18	-13.833		330	0.071389	0.021031		330	0.071389	0.021031		330	-0.361	-0.233
333	-14.375	-14.013		333	0.071933	0.019982		333	0.071933	0.019982		333	-0.365	-0.238
336	-14.552	-14.149		336	0.074151	0.020587		336	0.074151	0.020587		336	-0.367	-0.238
339	-14.713	-14.302		339	0.105322	0.020168		339	0.105322	0.020168		339	-0.368	-0.24
342	-14.864	-14.435		342	0.09622	0.022871		342	0.09622	0.022871		342	-0.376	-0.242
345	-14.997	-14.613		345	0.07211	0.022311		345	0.07211	0.022311		345	-0.376	-0.244
348	-15.123	-14.731		348	0.061872	0.022187		348	0.061872	0.022187		348	-0.388	-0.247
351	-15.238	-14.837		351	0.047567	0.022969		351	0.047567	0.022969		351	-0.386	-0.248
354	-15.343	-14.934		354	0.049143	0.024178		354	0.049143	0.024178		354	-0.398	-0.25
357	-15.44	-15.019		357	0.062404	0.02264		357	0.062404	0.02264		357	-0.382	-0.25
360	-15.527	-15.089		360	0.054518	0.025573		360	0.054518	0.025573		360	-0.393	-0.252
363	-15.607	-15.169		363	0.064989	0.023982		363	0.064989	0.023982		363	-0.398	-0.254
366	-15.68	-15.239		366	0.106366	0.024729		366	0.106366	0.024729		366	-0.397	-0.257
369	-15.749	-15.302		369	0.114986	0.023574		369	0.114986	0.023574		369	-0.392	-0.257
372	-15.811	-15.36		372	0.094119	0.022231		372	0.094119	0.022231		372	-0.396	-0.262
375	-15.871	-15.416		375	0.075477	0.021805		375	0.075477	0.021805		375	-0.401	-0.262
378	-15.922	-15.483		378	0.085457	0.024782		378	0.085457	0.024782		378	-0.403	-0.265
381	-15.968	-15.513		381	0.075343	0.026347		381	0.075343	0.026347		381	-0.401	-0.265
384	-16.011	-15.547		384	0.078121	0.023591		384	0.078121	0.023591		384	-0.401	-0.266
387	-16.051	-15.582		387	0.072869	0.024232		387	0.072869	0.024232		387	-0.4	-0.268
390	-16.084	-15.614		390	0.047903	0.024703		390	0.047903	0.024703		390	-0.41	-0.269
393	-16.117	-15.642		393	0.044158	0.024169		393	0.044158	0.024169		393	-0.406	-0.272
396	-16.147	-15.668		396	0.062856	0.026463		396	0.062856	0.026463		396	-0.41	-0.272
399	-16.176	-15.691		399	0.05555	0.025609		399	0.05555	0.025609		399	-0.403	-0.274
402	-16.196	-15.709		402	0.068127	0.024293		402	0.068127	0.024293		402	-0.409	-0.274
405	-16.216	-15.725		405	0.034361	0.02648		405	0.034361	0.02648		405	-0.419	-0.275
408	-16.235	-15.743		408	0.055398	0.025218		408	0.055398	0.025218		408	-0.42	-0.28
411	-16.248	-15.756		411	0.031702	0.026551		411	0.031702	0.026551		411	-0.42	-0.281
414	-16.262	-15.766		414	0.044933	0.026951		414	0.044933	0.026951		414	-0.417	-0.281
417	-16.272	-15.775		417	0.053797	0.028151		417	0.053797	0.028151		417	-0.419	-0.283
420	-16.283	-15.791		420	0.067608	0.027734		420	0.067608	0.027734		420	-0.422	-0.284
423	-16.289	-15.801		423	0.049228	0.026373		423	0.049228	0.026373		423	-0.431	-0.287
426	-16.294	-15.801		426	0.058269	0.026107		426	0.058269	0.026107		426	-0.424	-0.288
429	-16.296	-15.804		429	0.072385	0.028356		429	0.072385	0.028356		429	-1.868	-0.464
432	-16.3	-15.8		432	0.062832	0.028925		432	0.062832	0.028925		432	-0.463	0.6701
435	-16.3	-15.797		435	0.050804	0.027769		435	0.050804	0.027769		435	0.302	1.3156
438	-16.301	-15.791		438	0.064255	0.029289		438	0.064255	0.029289		438	0.7631	1.7033
441	-16.296	-15.786		441	0.038605	0.0268		441	0.038605	0.0268		441	1.4052	2.1144
444	-16.293	-15.777		444	0.071383	0.028133		444	0.071383	0.028133		444	1.6021	2.1983
447	-16.286	-15.768		447	0.054952	0.02832		447	0.054952	0.02832		447	1.7553	2.26
450	-16.281	-15.759		450	0.049265	0.027937		450	0.049265	0.027937		450	1.8904	2.3037
453	-16.274	-15.747		453	0.077956	0.028373		453	0.077956	0.028373		453	2.0162	2.3375
456	-16.271	-15.735		456	0.072417	0.028169		456	0.072417	0.028169		456	2.2498	2.3957
459	-16.271	-15.725		459	0.071433	0.029129		459	0.071433	0.029129		459	2.3339	2.416
462	-16.348	-15.809		462	0.057309	0.030373		462	0.057309	0.030373		462	2.4079	2.4332
465	-16.555	-16.034		465	0.076045	0.030996		465	0.076045	0.030996		465	2.4848	2.4477
468	-16.792	-16.294		468	0.080272	0.028044		468	0.080272	0.028044		468	2.5621	2.4638
471	-17.01	-16.543		471	0.069319	0.027769		471	0.069319	0.027769		471	2.6991	2.495
474	-17.201	-16.759		474	0.066954	0.027182		474	0.066954	0.027182		474	2.7576	2.5068
477	-17.371	-16.94		477	0.067969	0.029823		477	0.067969	0.029823		477	2.8144	2.5193
480	-17.519	-17.087		480	0.064335	0.026409		480	0.064335	0.026409		480	2.853	2.532
483	-17.649	-17.212		483	0.044689	0.0288		483	0.044689	0.0288		483	2.9126	2.5413
486	-17.762	-17.317		486	0.078714	0.029058		486	0.078714	0.029058		486	2.9993	2.5648
489	-17.865	-17.412		489	0.077125	0.026338		489	0.077125	0.026338		489	3.0449	2.5753
492	-17.954	-17.496		492	0.081383	0.029005		492	0.081383	0.029005		492	3.1047	2.5843
495	-18.034	-17.574		495	0.053919	0.031458		495	0.053919	0.031458		495	3.1249	2.5934
498	-18.108	-17.644		498	0.014734	0.031254		498	0.014734	0.031254		498	3.1651	2.6029
501	-18.169	-17.699		501	0.085507	0.028685		501	0.085507	0.028685		501	3.2347	2.6215
504	-18.227	-17.747		504	0.056796	0.029592		504	0.056796	0.029592		504	3.2829	2.6302
507	-18.277	-17.791		507	0.06274	0.029974		507	0.06274	0.029974		507	3.3078	2.6372
510	-18.325	-17.828		510	0.056773	0.03328		510	0.056773	0.03328		510	3.3408	2.6461
513	-18.364	-17.863		513	0.08032	0.031138		513	0.08032	0.031138		513	3.3713	2.654
516	-18.401	-17.894		516	0.075788	0.034605		516	0.075788	0.034605		516	3.446	2.6731
519	-18.431	-17.923		519	0.074542	0.030809		519	0.074542	0.030809		519	3.4678	2.6796
522	-18.458	-17.948		522	0.052924	0.030471		522	0.052924	0.030471		522	3.4972	2.6868
525	-18.483	-17.965		525	0.061452	0.032187		525	0.061452	0.032187		525	3.5327	2.6938
528	-18.501	-17.981		528	0.065306	0.033316		528	0.065306	0.033316		528	3.5543	2.7013
531	-18.516	-17.996		531	0.062685	0.032915		531	0.062685	0.032915		531	3.6103	2.7163
534	-18.531	-18.008		534	0.052752	0.032036		534	0.052752	0.032036		534	3.6348	2.7249
537	-18.542	-18.02		537	0.05668	0.030044		537	0.05668	0.030044		537	3.6632	2.7311
540	-18.547	-18.026		540	0.069899	0.033556		540	0.069899	0.033556		540	3.6965	2.7359
543	-18.553	-18.027		543	0.053156	0.032773		543	0.053156	0.032773		543	3.724	2.7432
546	-18.558	-18.027		546	0.05899	0.031574		546	0.05899	0.031574		546	3.7709	2.7576
549	-18.561	-18.021		549	0.070937	0.033742		549	0.070937	0.033742		549	3.8147	2.7632
552	-18.562	-18.016		552	0.072471	0.033245		552	0.072471	0.033245		552	3.8402	2.7678
555	-18.56	-18		555	0.057181	0.031431		555	0.057181	0.031431		555	3.8776	2.7756
558	-18.559	-17.942		558	0.086661	0.035094		558	0.086661	0.035094		558	3.8939	2.7814
561	-18.558	-17.978		561	0.057273	0.032471		561	0.057273	0.032471		561	3.9506	2.7963
564	-18.551	-17.97		564	0.051275	0.032818		564	0.051275	0.032818		564	3.982	2.8008
567	-18.543	-17.964		567	0.070309	0.030364		567	0.070309	0.030364		567	3.9965	2.8071
570	-18.537	-17.953		570	0.055734	0.032383		570	0.055734	0.032383		570	4.0204	2.8131
573	-18.528	-17.943		573	0.063137	0.032187		573	0.063137	0.032187		573	4.0497	2.8195
576	-18.526	-17.929		576	0.042613	0.033903		576	0.042613	0.033903		576	4.0857	2.8307
579	-18.534	-17.929		579	0.035362	0.033334		579	0.035362	0.033334		579	4.1077	2.8361
582	-18.678	-18.09		582	0.063362	0.033849		582	0.063362	0.033849		582	4.1269	2.8427
585	-18.936	-18.217		585	0.047653	0.035262		585	0.047653	0.035262		585	4.1272	2.8488
588	-19.211	-18.649		588	0.034208	0.033556		588	0.034208	0.033556		588	4.139	2.8522
591	-19.571	-19.036		591	0.058831	0.034551		591	0.058831	0.034551		591	4.1768	2.8652
594	-20.035	-19.54		594	0.046272	0.033209		594	0.046272	0.033209		594	4.2021	2.8696
597	-20.578	-20.149		597	0.0464	0.035316		597	0.0464	0.035316		597	4.2188	2.8746
600	-20.986	-20.621		600	0.058446	0.038044		600	0.058446	0.038044		600	4.2286	2.8797
603	-21.34	-20.955		603	0.050291	0.039564		603	0.050291	0.039564		603	4.2382	2.886
606	-21.659	-21.279		606	0.049551	0.040445		606	0.049551	0.040445		606	4.2634	2.8964
609	-21.936	-21.541		609	0.061738	0.035857		609	0.061738	0.035857		609	4.2762	2.8998
612	-22.186	-21.761		612	0.062404	0.033378		612	0.062404	0.033378		612	4.3069	2.9047
615	-22.409	-21.98		615	0.089862	0.037182		615	0.089862	0.037182		615	4.3211	2.9094
618	-22.608	-22.169		618	0.090192	0.036578		618	0.090192	0.036578		618	4.3319	2.9145
621	-22.789	-22.333		621	0.084229	0.037191		621	0.084229	0.037191		621	4.377	2.9257
624	-22.947	-22.513		624	0.063339	0.036703		624	0.063339	0.036703		624	4.3851	2.9285
627	-23.097	-22.65		627	0.047346	0.03664		627	0.047346	0.03664		627	4.3992	2.9352
630	-23.229	-22.718		630	0.044366	0.037503		630	0.044366	0.037503		630	4.4132	2.9397
633	-23.352	-22.84		633	0.051439	0.03664		633	0.051439	0.03664		633	4.4232	2.9441
636	-23.464	-22.943		636	0.049656	0.036293		636	0.049656	0.036293		636	4.43	2.9546
639	-23.561	-23.057		639	0.056277	0.038214		639	0.056277	0.038214		639	4.4481	2.959
642	-23.652	-23.142		642	0.100277	0.03737		642	0.100277	0.03737		642	4.4654	2.9615
645	-23.733	-23.215		645	0.075849	0.037902		645	0.075849	0.037902		645	4.4836	2.9661
648	-23.809	-23.277		648	0.07467	0.038072		648	0.07467	0.038072		648	4.4931	2.9704
651	-23.873	-23.332		651	0.069857	0.037885		651	0.069857	0.037885		651	4.529	2.9813
654	-23.93	-23.358		654	0.075	0.038951		654	0.075	0.038951		654	4.5198	2.9865
657	-23.981	-23.452		657	0.066259	0.039396		657	0.066259	0.039396		657	4.534	2.9901
660	-24.03	-23.492		660	0.100815	0.040107		660	0.100815	0.040107		660	4.5458	2.9947
663	-24.07	-23.525		663	0.072068	0.042152		663	0.072068	0.042152		663	4.557	2.998
666	-24.11	-23.488		666	0.078939	0.041627		666	0.078939	0.041627		666	4.5763	3.0085
669	-24.142	-23.468		669	0.03364	0.040641		669	0.03364	0.040641		669	4.5866	3.0126
672	-24.174	-23.545		672	0.0785	0.041378		672	0.0785	0.041378		672	4.6014	3.0152
675	-24.2	-23.581		675	0.079429	0.04097		675	0.079429	0.04097		675	4.6352	3.0197
678	-24.223	-23.597		678	0.0906	0.036471		678	0.0906	0.036471		678	4.6513	3.0233
681	-24.247	-23.611		681	0.062984	0.041618		681	0.062984	0.041618		681	4.6818	3.0341
684	-24.263	-23.654		684	0.071133	0.039645		684	0.071133	0.039645		684	4.6966	3.0381
687	-24.277	-23.661		687	0.083698	0.040214		687	0.083698	0.040214		687	4.7087	3.04
690	-24.29	-23.652		690	0.063816	0.042809		690	0.063816	0.042809		690	4.7173	3.0448
693	-24.297	-23.66		693	0.089074	0.041823		693	0.089074	0.041823		693	4.7127	3.0471
696	-24.302	-23.644		696	0.079454	0.042516		696	0.079454	0.042516		696	4.7315	3.0566
699	-24.309	-23.634		699	0.095207	0.041334		699	0.095207	0.041334		699	4.7437	3.0595
702	-24.31	-23.601		702	0.106605	0.040818		702	0.106605	0.040818		702	4.7496	3.0655
705	-24.316	-23.583		705	0.072917	0.045493		705	0.072917	0.045493		705	4.7547	3.0672
708	-24.316	-23.587		708	0.054371	0.043822		708	0.054371	0.043822		708	4.7675	3.0704
711	-24.31	-23.582		711	0.078506	0.044818		711	0.078506	0.044818		711	4.7744	3.079
714	-24.305	-23.585		714	0.068195	0.044036		714	0.068195	0.044036		714	4.7868	3.0808
717	-24.296	-23.574		717	0.069636	0.042765		717	0.069636	0.042765		717	4.7946	3.0854
720	-24.288	-23.581		720	0.082947	0.043903		720	0.082947	0.043903		720	4.795	3.0873
723	-24.282	-23.52		723	0.082476	0.044481		723	0.082476	0.044481		723	4.803	3.0928
726	-24.29	-23.553		726	0.072446	0.045253		726	0.072446	0.045253		726	4.8162	3.1002
729	-24.409	-23.686		729	0.05274	0.045013		729	0.05274	0.045013		729	4.8248	3.1042
732	-24.64	-23.927		732	0.070645	0.045619		732	0.070645	0.045619		732	4.8377	3.1062
735	-24.902	-24.194		735	0.111974	0.045183		735	0.111974	0.045183		735	4.844	3.11
738	-25.231	-24.531		738	0.082605	0.043663		738	0.082605	0.043663		738	4.8539	3.1127
741	-25.655	-24.957		741	0.096147	0.04505		741	0.096147	0.04505		741	4.8666	3.1214
744	-26.072	-25.368		744	0.096733	0.045654		744	0.096733	0.045654		744	4.8725	3.1229
747	-26.454	-25.716		747	0.099085	0.044791		747	0.099085	0.044791		747	4.8696	3.1269
750	-26.801	-26.014		750	0.066265	0.048748		750	0.066265	0.048748		750	4.8775	3.1279
753	-27.109	-26.254		753	0.072966	0.047263		753	0.072966	0.047263		753	4.8854	3.1324
756	-27.393	-26.454		756	0.08247	0.046418		756	0.08247	0.046418		756	4.893	3.1404
759	-27.657	-26.616		759	0.067761	0.047867		759	0.067761	0.047867		759	4.9002	3.1424
762	-27.904	-26.753		762	0.080381	0.047342		762	0.080381	0.047342		762	4.9073	3.1466
765	-28.126	-26.866		765	0.080967	0.049725		765	0.080967	0.049725		765	4.9113	3.1502
768	-28.335	-26.963		768	0.081352	0.049858		768	0.081352	0.049858		768	4.9249	3.1514
771	-28.528	-27.046		771	0.078275	0.050089		771	0.078275	0.050089		771	4.9342	3.1594
774	-28.7	-27.12		774	0.080431	0.048338		774	0.080431	0.048338		774	4.9328	3.163
777	-28.857	-27.189		777	0.091304	0.049076		777	0.091304	0.049076		777	4.9416	3.1649
780	-28.989	-27.258		780	0.105555	0.057708		780	0.105555	0.057708		780	4.9505	3.1668
783	-29.103	-27.327		783	0.080272	0.050231		783	0.080272	0.050231		783	4.9547	3.1708
786	-29.198	-27.395		786	0.08048	0.049787		786	0.08048	0.049787		786	4.9754	3.1773
789	-29.281	-27.457		789	0.070357	0.048072		789	0.070357	0.048072		789	4.9868	3.1782
792	-29.353	-27.516		792	0.094791	0.046899		792	0.094791	0.046899		792	4.9906	3.1811
795	-29.415	-27.57		795	0.074163	0.046889		795	0.074163	0.046889		795	5.0079	3.1842
798	-29.473	-27.619		798	0.079746	0.047485		798	0.079746	0.047485		798	5.0168	3.1882
801	-29.518	-27.66		801	0.076503	0.04848		801	0.076503	0.04848		801	5.0389	3.1934
804	-29.561	-27.697		804	0.082916	0.047218		804	0.082916	0.047218		804	5.041	3.1968
807	-29.595	-27.728		807	0.094003	0.049369		807	0.094003	0.049369		807	5.0504	3.1989
810	-29.625	-27.768		810	0.096765	0.049503		810	0.096765	0.049503		810	5.0516	3.2004
813	-29.65	-27.794		813	0.093356	0.049991		813	0.093356	0.049991		813	5.0652	3.2031
816	-29.663	-27.823		816	0.072886	0.049476		816	0.072886	0.049476		816	5.0743	3.2093
819	-29.679	-27.832		819	0.08247	0.048809		819	0.08247	0.048809		819	5.0736	3.2108
822	-29.685	-27.847		822	0.082251	0.050604		822	0.082251	0.050604		822	5.0877	3.2137
825	-29.687	-27.855		825	0.056235	0.051779		825	0.056235	0.051779		825	5.0988	3.2174
828	-29.687	-27.852		828	0.054476	0.050303		828	0.054476	0.050303		828	5.1021	3.2163
831	-29.678	-27.856		831	0.070992	0.050418		831	0.070992	0.050418		831	5.1114	3.2225
834	-29.668	-27.855		834	0.066736	0.048942		834	0.066736	0.048942		834	5.1141	3.2258
837	-29.654	-27.854		837	0.073045	0.0492		837	0.073045	0.0492		837	5.1121	3.2286
840	-29.638	-27.847		840	0.068983	0.049289		840	0.068983	0.049289		840	5.1214	3.2318
843	-29.617	-27.862		843	0.091438	0.05249		843	0.091438	0.05249		843	5.1313	3.2358
846	-29.592	-27.833		846	0.090259	0.049938		846	0.090259	0.049938		846	5.153	3.2397
849	-29.565	-27.827		849	0.078414	0.051663		849	0.078414	0.051663		849	5.163	3.2425
852	-29.537	-27.801		852	0.079996	0.052578		852	0.079996	0.052578		852	5.1739	3.2452
855	-29.504	-27.786		855	0.071988	0.052436		855	0.071988	0.052436		855	5.176	3.2459
858	-29.47	-27.739		858	0.062374	0.054623		858	0.062374	0.054623		858	5.1848	3.2497
861	-29.429	-27.78		861	0.074773	0.055903		861	0.074773	0.055903		861	5.1941	3.2534
864	-29.389	-27.781		864	0.057584	0.052311		864	0.057584	0.052311		864	5.1981	3.256
867	-29.345	-27.755		867	0.092757	0.052863		867	0.092757	0.052863		867	5.2049	3.2594
870	-29.299	-27.738		870	0.076221	0.054347		870	0.076221	0.054347		870	5.2011	3.2609
873	-29.245	-27.711		873	0.057096	0.05584		873	0.057096	0.05584		873	5.2133	3.2634
876	-29.194	-27.7		876	0.056504	0.054818		876	0.056504	0.054818		876	5.2356	3.2675
879	-29.138	-27.692		879	0.04739	0.054339		879	0.04739	0.054339		879	5.229	3.271
882	-29.077	-27.682		882	0.057046	0.054694		882	0.057046	0.054694		882	5.2379	3.2725
885	-29.013	-27.696		885	0.077615	0.0588		885	0.077615	0.0588		885	5.2381	3.2752
888	-28.949	-27.465		888	0.083973	0.057858		888	0.083973	0.057858		888	5.2499	3.2764
891	-28.886	-27.638		891	0.059728	0.057983		891	0.059728	0.057983		891	5.2587	3.2798
894	-28.822	-27.613		894	0.051928	0.057263		894	0.051928	0.057263		894	5.261	3.2839
897	-28.758	-27.627		897	0.069844	0.057049		897	0.069844	0.057049		897	5.259	3.2865
900	-28.693	-27.577		900	0.059863	0.057218		900	0.059863	0.057218		900	5.2578	3.2874
903	-28.628	-27.549		903	0.070681	0.057058		903	0.070681	0.057058		903	5.2571	3.2905
906	-28.568	-27.518		906	0.078012	0.057423		906	0.078012	0.057423		906	5.2732	3.2947
909	-28.502	-27.504		909	0.066546	0.05824		909	0.066546	0.05824		909	5.2821	3.2945
912	-28.441	-27.487		912	0.050272	0.057139		912	0.050272	0.057139		912	5.2864	3.2968
915	-28.38	-27.459		915	0.058513	0.058667		915	0.058513	0.058667		915	5.3002	3.2983
918	-28.323	-27.43		918	0.061458	0.057894		918	0.061458	0.057894		918	5.3099	3.3004
921	-28.267	-27.392		921	0.076917	0.059574		921	0.076917	0.059574		921	5.305	3.3052
924	-28.211	-27.364		924	0.075744	0.056801		924	0.075744	0.056801		924	5.3162	3.3082
927	-28.151	-27.336		927	0.082153	0.055645		927	0.082153	0.055645		927	5.316	3.3086
930	-28.093	-27.299		930	0.061336	0.059245		930	0.061336	0.059245		930	5.3267	3.3116
933	-28.037	-27.239		933	0.057627	0.057049		933	0.057627	0.057049		933	5.3347	3.3145
936	-27.982	-27.191		936	0.092996	0.057298		936	0.092996	0.057298		936	5.34	3.3195
939	-27.931	-27.154		939	0.089036	0.057601		939	0.089036	0.057601		939	5.3442	3.3188
942	-27.874	-27.101		942	0.073711	0.058267		942	0.073711	0.058267		942	6.7449	3.8802
945	-27.824	-27.064		945	0.081928	0.059991		945	0.081928	0.059991		945	5.387	3.069
948	-27.771	-27.019		948	0.068585	0.059272		948	0.068585	0.059272		948	4.4962	2.488
951	-27.717	-26.974		951	0.069697	0.059494		951	0.069697	0.059494		951	3.8933	2.0552
954	-27.662	-26.948		954	0.063419	0.061138		954	0.063419	0.061138		954	3.405	1.7342
957	-27.613	-26.911		957	0.091743	0.061103		957	0.091743	0.061103		957	2.6482	1.2494
960	-27.559	-26.866		960	0.076692	0.059716		960	0.076692	0.059716		960	2.4289	1.1188
963	-27.511	-26.823		963	0.06125	0.060152		963	0.06125	0.060152		963	2.2697	1.0207
966	-27.461	-26.776		966	0.103026	0.059574		966	0.103026	0.059574		966	2.1339	0.9418
969	-27.407	-26.729		969	0.072764	0.059787		969	0.072764	0.059787		969	2.0261	0.8779
972	-27.36	-26.681		972	0.065508	0.060214		972	0.065508	0.060214		972	1.8327	0.7623
975	-27.308	-26.634		975	0.091102	0.06128		975	0.091102	0.06128		975	1.7586	0.7217
978	-27.257	-26.585		978	0.100264	0.060837		978	0.100264	0.060837		978	1.705	0.6828
981	-27.209	-26.538		981	0.092134	0.060303		981	0.092134	0.060303		981	1.6562	0.6486
984	-27.155	-26.488		984	0.086857	0.059103		984	0.086857	0.059103		984	1.5905	0.6148
987	-27.106	-26.439		987	0.091834	0.05768		987	0.091834	0.05768		987	1.4684	0.5465
990	-27.049	-26.388		990	0.099966	0.059076		990	0.099966	0.059076		990	1.4317	0.5189
993	-26.995	-26.337		993	0.078323	0.061814		993	0.078323	0.061814		993	1.3897	0.4932
996	-26.941	-26.286		996	0.092269	0.060196		996	0.092269	0.060196		996	1.3496	0.4719
999	-26.89	-26.235		999	0.10145	0.062996		999	0.10145	0.062996		999	1.3141	0.4493
1002	-26.839	-26.18		1002	0.09856	0.062907		1002	0.09856	0.062907		1002	1.2357	0.4009
1005	-26.786	-26.129		1005	0.114027	0.064952		1005	0.114027	0.064952		1005	1.1893	0.3838
1008	-26.735	-26.077		1008	0.098432	0.063192		1008	0.098432	0.063192		1008	1.1655	0.3619
1011	-26.68	-26.025		1011	0.082226	0.063876		1011	0.082226	0.063876		1011	1.1233	0.34675
1014	-26.628	-25.971		1014	0.104602	0.061458		1014	0.104602	0.061458		1014	1.0902	0.331
1017	-26.574	-25.916		1017	0.091065	0.062952		1017	0.091065	0.062952		1017	1.0198	0.295
1020	-26.524	-25.861		1020	0.08809	0.062196		1020	0.08809	0.062196		1020	0.9799	0.279
1023	-26.474	-25.807		1023	0.08638	0.062498		1023	0.08638	0.062498		1023	0.967	0.267
1026	-26.423	-25.754		1026	0.104125	0.063654		1026	0.104125	0.063654		1026	0.9451	0.253
1029	-26.367	-25.7		1029	0.075605	0.06384		1029	0.075605	0.06384		1029	0.918	0.239
1032	-26.314	-25.646		1032	0.080748	0.062916		1032	0.080748	0.062916		1032	0.8761	0.21
1035	-26.259	-25.591		1035	0.078048	0.064463		1035	0.078048	0.064463		1035	0.8443	0.197
1038	-26.205	-25.536		1038	0.102146	0.065183		1038	0.102146	0.065183		1038	0.8319	0.186
1041	-26.151	-25.48		1041	0.090791	0.066107		1041	0.090791	0.066107		1041	0.8082	0.174
1044	-26.099	-25.426		1044	0.114681	0.064791		1044	0.114681	0.064791		1044	0.7873	0.163
1047	-26.047	-25.373		1047	0.059503	0.064045		1047	0.059503	0.064045		1047	0.7376	0.141
1050	-25.996	-25.321		1050	0.106067	0.066738		1050	0.106067	0.066738		1050	0.7246	0.131
1053	-25.946	-25.267		1053	0.092067	0.068249		1053	0.092067	0.068249		1053	0.7092	0.12
1056	-25.892	-25.215		1056	0.091115	0.066987		1056	0.091115	0.066987		1056	0.6842	0.109
1059	-25.84	-25.162		1059	0.096447	0.065822		1059	0.096447	0.065822		1059	0.6685	0.101
1062	-25.784	-25.106		1062	0.097259	0.064667		1062	0.097259	0.064667		1062	0.6286	0.084
1065	-25.727	-25.051		1065	0.090589	0.06609		1065	0.090589	0.06609		1065	0.6174	0.074
1068	-25.673	-24.993		1068	0.104937	0.067867		1068	0.104937	0.067867		1068	0.6021	0.065
1071	-25.617	-24.939		1071	0.08845	0.067307		1071	0.08845	0.067307		1071	0.575	0.057
1074	-25.562	-24.882		1074	0.094913	0.065307		1074	0.094913	0.065307		1074	0.5573	0.05
1077	-25.51	-24.826		1077	0.115738	0.069529		1077	0.115738	0.069529		1077	0.5272	0.033
1080	-25.455	-24.768		1080	0.110271	0.07032		1080	0.110271	0.07032		1080	0.5146	0.026
1083	-25.402	-24.711		1083	0.125646	0.06793		1083	0.125646	0.06793		1083	0.4925	0.017
1086	-25.35	-24.653		1086	0.097143	0.069361		1086	0.097143	0.069361		1086	0.4818	0.008
1089	-25.299	-24.598		1089	0.10765	0.068018		1089	0.10765	0.068018		1089	0.4617	0.001
1092	-25.248	-24.54		1092	0.099514	0.065929		1092	0.099514	0.065929		1092	0.4214	-0.015
1095	-25.194	-24.485		1095	0.076728	0.070018		1095	0.076728	0.070018		1095	0.4193	-0.02
1098	-25.14	-24.426		1098	0.097822	0.070711		1098	0.097822	0.070711		1098	0.4166	-0.028
1101	-25.091	-24.372		1101	0.101174	0.066738		1101	0.101174	0.066738		1101	0.403342	-0.035
1104	-25.037	-24.316		1104	0.090026	0.068703		1104	0.090026	0.068703		1104	0.389	-0.044
1107	-24.984	-24.26		1107	0.085562	0.068561		1107	0.085562	0.068561		1107	0.361	-0.058
1110	-24.929	-24.205		1110	0.06299	0.071867		1110	0.06299	0.071867		1110	0.351	-0.064
1113	-24.876	-24.148		1113	0.073142	0.070268		1113	0.073142	0.070268		1113	0.335	-0.07
1116	-24.817	-24.089		1116	0.079899	0.070268		1116	0.079899	0.070268		1116	0.328	-0.077
1119	-24.767	-24.032		1119	0.081083	0.070366		1119	0.081083	0.070366		1119	0.321	-0.084
1122	-24.712	-23.975		1122	0.073338	0.072418		1122	0.073338	0.072418		1122	0.284	-0.097
1125	-24.654	-23.916		1125	0.06414	0.070268		1125	0.06414	0.070268		1125	0.277	-0.102
1128	-24.598	-23.859		1128	0.080931	0.072134		1128	0.080931	0.072134		1128	0.262	-0.109
1131	-24.542	-23.801		1131	0.061023	0.07097		1131	0.061023	0.07097		1131	0.258	-0.113
1134	-24.492	-23.747		1134	0.076917	0.071511		1134	0.076917	0.071511		1134	0.24	-0.118
1137	-24.438	-23.688		1137	-0.02153	0.037191		1137	-0.02153	0.037191		1137	0.225	-0.13
1140	-24.387	-23.632		1140	-0.04099	0.03024		1140	-0.04099	0.03024		1140	0.202	-0.136
1143	-24.336	-23.577		1143	-0.06579	0.033342		1143	-0.06579	0.033342		1143	0.186	-0.14
1146	-24.282	-23.522		1146	-0.04487	0.040222		1146	-0.04487	0.040222		1146	0.178	-0.143
1149	-24.23	-23.465		1149	-0.00826	0.046036		1149	-0.00826	0.046036		1149	0.163	-0.149
1152	-24.178	-23.409		1152	0.041263	0.063742		1152	0.041263	0.063742		1152	0.153	-0.159
1155	-24.124	-23.354		1155	0.045062	0.067689		1155	0.045062	0.067689		1155	0.14	-0.165
1158	-24.071	-23.297		1158	0.082318	0.068605		1158	0.082318	0.068605		1158	0.132	-0.171
1161	-24.015	-23.237		1161	0.085451	0.073476		1161	0.085451	0.073476		1161	0.121	-0.173
1164	-23.961	-23.181		1164	0.0745	0.074365		1164	0.0745	0.074365		1164	0.115	-0.179
1167	-23.906	-23.124		1167	0.070693	0.081565		1167	0.070693	0.081565		1167	0.102	-0.188
1170	-23.849	-23.066		1170	0.105805	0.079076		1170	0.105805	0.079076		1170	0.093	-0.191
1173	-23.792	-23.008		1173	0.100796	0.079654		1173	0.100796	0.079654		1173	0.096	-0.195
1176	-23.74	-22.951		1176	0.101578	0.081574		1176	0.101578	0.081574		1176	0.09	-0.199
1179	-23.685	-22.894		1179	0.112573	0.083031		1179	0.112573	0.083031		1179	0.075	-0.204
1182	-23.63	-22.838		1182	0.116825	0.085503		1182	0.116825	0.085503		1182	0.072	-0.214
1185	-23.574	-22.78		1185	0.094266	0.086685		1185	0.094266	0.086685		1185	0.058	-0.217
1188	-23.522	-22.722		1188	0.112781	0.084579		1188	0.112781	0.084579		1188	0.056	-0.221
1191	-23.469	-22.667		1191	0.10319	0.082294		1191	0.10319	0.082294		1191	0.05	-0.224
1194	-23.414	-22.609		1194	0.123311	0.083663		1194	0.123311	0.083663		1194	0.035	-0.229
1197	-23.357	-22.553		1197	0.14769	0.086232		1197	0.14769	0.086232		1197	0.02	-0.238
1200	-23.303	-22.496		1200	0.144832	0.085316		1200	0.144832	0.085316		1200	0.012	-0.241
1203	-23.247	-22.437		1203	0.13242	0.083467		1203	0.13242	0.083467		1203	0.003	-0.244
1206	-23.192	-22.381		1206	0.154368	0.084792		1206	0.154368	0.084792		1206	0.005	-0.249
1209	-23.136	-22.324		1209	0.11013	0.087281		1209	0.11013	0.087281		1209	-0.009	-0.253
1212	-23.083	-22.268		1212	0.125461	0.08737		1212	0.125461	0.08737		1212	-0.021	-0.26
1215	-23.025	-22.21		1215	0.120417	0.087778		1215	0.120417	0.087778		1215	-0.03	-0.266
1218	-22.972	-22.152		1218	0.124217	0.087583		1218	0.124217	0.087583		1218	-0.043	-0.268
1221	-22.916	-22.095		1221	0.149511	0.088382		1221	0.149511	0.088382		1221	-0.053	-0.272
1224	-22.86	-22.039		1224	0.135474	0.089298		1224	0.135474	0.089298		1224	-0.06	-0.276
1227	-22.804	-21.982		1227	0.123746	0.088596		1227	0.123746	0.088596		1227	-0.07	-0.282
1230	-22.747	-21.927		1230	0.145437	0.089823		1230	0.145437	0.089823		1230	-0.081	-0.286
1233	-22.692	-21.871		1233	0.114387	0.088596		1233	0.114387	0.088596		1233	-0.079	-0.288
1236	-22.637	-21.813		1236	0.12655	0.089094		1236	0.12655	0.089094		1236	-0.092	-0.293
1239	-22.58	-21.758		1239	0.104773	0.090231		1239	0.104773	0.090231		1239	-0.085	-0.296
1242	-22.525	-21.702		1242	0.139554	0.09104		1242	0.139554	0.09104		1242	-0.094	-0.302
1245	-22.47	-21.646		1245	0.118388	0.090152		1245	0.118388	0.090152		1245	-0.092	-0.305
1248	-22.415	-21.59		1248	0.134466	0.089939		1248	0.134466	0.089939		1248	-0.086	-0.308
1251	-22.36	-21.533		1251	0.159444	0.091423		1251	0.159444	0.091423		1251	-0.108	-0.311
1254	-22.307	-21.479		1254	0.132273	0.091947		1254	0.132273	0.091947		1254	-0.111	-0.315
1257	-22.252	-21.425		1257	0.129591	0.090961		1257	0.129591	0.090961		1257	-0.126	-0.319
1260	-22.196	-21.37		1260	0.13129	0.09		1260	0.13129	0.09		1260	-0.133	-0.324
1263	-22.14	-21.315		1263	0.151961	0.091841		1263	0.151961	0.091841		1263	-0.144	-0.327
1266	-22.085	-21.258		1266	0.146713	0.092117		1266	0.146713	0.092117		1266	-0.145	-0.33
1269	-22.028	-21.204		1269	0.13881	0.092126		1269	0.13881	0.092126		1269	-0.153	-0.333
1272	-21.974	-21.147		1272	0.12969	0.092481		1272	0.12969	0.092481		1272	-0.164	-0.336
1275	-21.915	-21.094		1275	0.148766	0.091583		1275	0.148766	0.091583		1275	-0.172	-0.34
1278	-21.864	-21.039		1278	0.142076	0.093005		1278	0.142076	0.093005		1278	-0.166	-0.344
1281	-21.806	-20.984		1281	0.132597	0.092392		1281	0.132597	0.092392		1281	-0.174	-0.347
1284	-21.755	-20.93		1284	0.146389	0.094259		1284	0.146389	0.094259		1284	-0.177	-0.35
1287	-21.695	-20.873		1287	0.124332	0.094054		1287	0.124332	0.094054		1287	-0.2	-0.355
1290	-21.644	-20.82		1290	0.127698	0.094694		1290	0.127698	0.094694		1290	-0.195	-0.357
1293	-21.592	-20.766		1293	0.119139	0.09113		1293	0.119139	0.09113		1293	-0.199	-0.361
1296	-21.536	-20.713		1296	0.118987	0.093654		1296	0.118987	0.093654		1296	-0.206	-0.364
1299	-21.482	-20.66		1299	0.103099	0.093805		1299	0.103099	0.093805		1299	-0.209	-0.366
1302	-21.432	-20.608		1302	0.138932	0.096081		1302	0.138932	0.096081		1302	-0.214	-0.371
1305	-21.376	-20.555		1305	0.118664	0.095761		1305	0.118664	0.095761		1305	-0.225	-0.373
1308	-21.321	-20.5		1308	0.123538	0.097876		1308	0.123538	0.097876		1308	-0.227	-0.378
1311	-21.263	-20.446		1311	0.148504	0.095876		1311	0.148504	0.095876		1311	-0.241	-0.379
1314	-21.207	-20.389		1314	0.107192	0.097948		1314	0.107192	0.097948		1314	-0.23	-0.381
1317	-21.153	-20.339		1317	0.113746	0.094845		1317	0.113746	0.094845		1317	-0.245	-0.387
1320	-21.098	-20.284		1320	0.136481	0.096899		1320	0.136481	0.096899		1320	-0.254	-0.387
1323	-21.042	-20.231		1323	0.14063	0.096027		1323	0.14063	0.096027		1323	-0.256	-0.391
1326	-20.989	-20.178		1326	0.136122	0.096027		1326	0.136122	0.096027		1326	-0.265	-0.392
1329	-20.932	-20.123		1329	0.151392	0.094348		1329	0.151392	0.094348		1329	-0.272	-0.398
1332	-20.881	-20.07		1332	0.145559	0.097104		1332	0.145559	0.097104		1332	-0.275	-0.401
1335	-20.826	-20.018		1335	0.13848	0.095841		1335	0.13848	0.095841		1335	-0.288	-0.403
1338	-20.77	-19.964		1338	0.151331	0.095414		1338	0.151331	0.095414		1338	-0.285	-0.405
1341	-20.712	-19.91		1341	0.135071	0.095805		1341	0.135071	0.095805		1341	-0.295	-0.409
1344	-20.657	-19.855		1344	0.157451	0.095209		1344	0.157451	0.095209		1344	-0.303	-0.413
1347	-20.605	-19.803		1347	0.115841	0.095912		1347	0.115841	0.095912		1347	-0.317	-0.416
1350	-20.55	-19.748		1350	0.119378	0.09408		1350	0.119378	0.09408		1350	-0.32	-0.418
1353	-20.494	-19.696		1353	0.152669	0.093992		1353	0.152669	0.093992		1353	-0.326	-0.422
1356	-20.441	-19.644		1356	0.155663	0.095681		1356	0.155663	0.095681		1356	-0.331	-0.424
1359	-20.384	-19.593		1359	0.154189	0.094071		1359	0.154189	0.094071		1359	-0.331	-0.425
1362	-20.331	-19.541		1362	0.143287	0.100223		1362	0.143287	0.100223		1362	-0.34	-0.429
1365	-20.275	-19.488		1365	0.133391	0.096978		1365	0.133391	0.096978		1365	-0.359	-0.432
1368	-20.224	-19.435		1368	0.161918	0.097468		1368	0.161918	0.097468		1368	-0.356	-0.434
1371	-20.17	-19.385		1371	0.159095	0.098552		1371	0.159095	0.098552		1371	-0.363	-0.437
1374	-20.119	-19.333		1374	0.161294	0.097556		1374	0.161294	0.097556		1374	-0.366	-0.439
1377	-20.064	-19.282		1377	0.168887	0.100543		1377	0.168887	0.100543		1377	-0.38	-0.443
1380	-20.011	-19.231		1380	0.165997	0.10097		1380	0.165997	0.10097		1380	-0.389	-0.446
1383	-19.958	-19.181		1383	0.175117	0.098676		1383	0.175117	0.098676		1383	-0.39	-0.449
1386	-19.905	-19.131		1386	0.149517	0.100685		1386	0.149517	0.100685		1386	-0.388	-0.45
1389	-19.852	-19.08		1389	0.146818	0.1		1389	0.146818	0.1		1389	-0.399	-0.452
1392	-19.801	-19.028		1392	0.168465	0.101059		1392	0.168465	0.101059		1392	-0.402	-0.457
1395	-19.746	-18.976		1395	0.181917	0.10137		1395	0.181917	0.10137		1395	-0.42	-0.459
1398	-19.691	-18.928		1398	0.166132	0.102161		1398	0.166132	0.102161		1398	-0.417	-0.461
1401	-19.637	-18.874		1401	0.14719	0.099503		1401	0.14719	0.099503		1401	-0.424	-0.464
1404	-19.584	-18.825		1404	0.160316	0.10024		1404	0.160316	0.10024		1404	-0.423	-0.465
1407	-19.531	-18.775		1407	0.170182	0.101432		1407	0.170182	0.101432		1407	-0.431	-0.47
1410	-19.477	-18.723		1410	0.181349	0.101077		1410	0.181349	0.101077		1410	-0.437	-0.473
1413	-19.425	-18.673		1413	0.178239	0.101699		1413	0.178239	0.101699		1413	-0.44	-0.474
1416	-19.374	-18.624		1416	0.193279	0.100578		1416	0.193279	0.100578		1416	-0.447	-0.476
1419	-19.32	-18.538		1419	0.163481	0.09985		1419	0.163481	0.09985		1419	-0.455	-0.478
1422	-19.265	-18.519		1422	0.169833	0.103485		1422	0.169833	0.103485		1422	-0.451	-0.482
1425	-19.215	-18.454		1425	0.15557	0.102117		1425	0.15557	0.102117		1425	-0.465	-0.483
1428	-19.162	-18.407		1428	0.157348	0.104418		1428	0.157348	0.104418		1428	-0.455	-0.486
1431	-19.108	-18.36		1431	0.159847	0.100436		1431	0.159847	0.100436		1431	-0.468	-0.488
1434	-19.047	-18.29		1434	0.158294	0.100329		1434	0.158294	0.100329		1434	-0.476	-0.491
1437	-18.995	-18.235		1437	0.163622	0.103388		1437	0.163622	0.103388		1437	-0.483	-0.495
1440	-18.945	-18.189		1440	0.173902	0.103743		1440	0.173902	0.103743		1440	-0.482	-0.499
1443	-18.892	-18.148		1443	0.154624	0.10273		1443	0.154624	0.10273		1443	-0.485	-0.5
1446	-18.843	-18.113		1446	0.155419	0.103859		1446	0.155419	0.103859		1446	-0.496	-0.501
1449	-18.792	-18.061		1449	0.1713	0.103726		1449	0.1713	0.103726		1449	-0.494	-0.504
1452	-18.74	-18.013		1452	0.181513	0.104036		1452	0.181513	0.104036		1452	-0.499	-0.507
1455	-18.692	-17.972		1455	0.164959	0.104801		1455	0.164959	0.104801		1455	-0.499	-0.509
1458	-18.642	-17.923		1458	0.171733	0.104552		1458	0.171733	0.104552		1458	-0.51	-0.511
1461	-18.59	-17.876		1461	0.175313	0.105006		1461	0.175313	0.105006		1461	-0.505	-0.513
1464	-18.539	-17.834		1464	0.158588	0.103138		1464	0.158588	0.103138		1464	-0.521	-0.514
1467	-18.488	-17.795		1467	0.147434	0.106143		1467	0.147434	0.106143		1467	-0.528	-0.519
1470	-18.438	-17.757		1470	0.159194	0.105325		1470	0.159194	0.105325		1470	-0.536	-0.52
1473	-18.387	-17.713		1473	0.154185	0.106677		1473	0.154185	0.106677		1473	-0.548	-0.521
1476	-18.338	-17.668		1476	0.145729	0.106854		1476	0.145729	0.106854		1476	-0.542	-0.525
1479	-18.289	-17.621		1479	0.162149	0.107867		1479	0.162149	0.107867		1479	-0.541	-0.527
1482	-18.238	-17.573		1482	0.168704	0.110907		1482	0.168704	0.110907		1482	-0.564	-0.531
1485	-18.186	-17.529		1485	0.147667	0.109468		1485	0.147667	0.109468		1485	-0.564	-0.533
1488	-18.138	-17.482		1488	0.159591	0.109184		1488	0.159591	0.109184		1488	-0.562	-0.535
1491	-18.086	-17.437		1491	0.160476	0.108534		1491	0.160476	0.108534		1491	-0.569	-0.537
1494	-18.036	-17.393		1494	0.159602	0.107645		1494	0.159602	0.107645		1494	-0.579	-0.539
1497	-17.985	-17.348		1497	0.173615	0.111166		1497	0.173615	0.111166		1497	-0.575	-0.541
1500	-17.939	-17.302		1500	0.132401	0.11017		1500	0.132401	0.11017		1500	-0.582	-0.543
1503	-17.891	-17.258		1503	0.171685	0.107414		1503	0.171685	0.107414		1503	-0.593	-0.546
1506	-17.844	-17.216		1506	0.172204	0.110205		1506	0.172204	0.110205		1506	-0.598	-0.547
1509	-17.797	-17.171		1509	0.161545	0.109184		1509	0.161545	0.109184		1509	-0.602	-0.548
1512	-17.751	-17.127		1512	0.157367	0.113646		1512	0.157367	0.113646		1512	-0.609	-0.551
1515	-17.702	-17.082		1515	0.158948	0.112525		1515	0.158948	0.112525		1515	-0.613	-0.554
1518	-17.655	-17.039		1518	0.160293	0.113379		1518	0.160293	0.113379		1518	-0.609	-0.556
1521	-17.608	-16.992		1521	0.174831	0.114437		1521	0.174831	0.114437		1521	-0.621	-0.557
1524	-17.56	-16.948		1524	0.176229	0.113726		1524	0.176229	0.113726		1524	-0.607	-0.559
1527	-17.513	-16.902		1527	0.168753	0.112935		1527	0.168753	0.112935		1527	-0.627	-0.562
1530	-17.466	-16.857		1530	0.150898	0.111984		1530	0.150898	0.111984		1530	-0.636	-0.563
1533	-17.417	-16.812		1533	0.176181	0.111086		1533	0.176181	0.111086		1533	-0.629	-0.566
1536	-17.37	-16.767		1536	0.181763	0.11217		1536	0.181763	0.11217		1536	-0.635	-0.569
1539	-17.321	-16.722		1539	0.164526	0.111858		1539	0.164526	0.111858		1539	-0.635	-0.569
1542	-17.272	-16.676		1542	0.134491	0.114899		1542	0.134491	0.114899		1542	-0.646	-0.574
1545	-17.224	-16.63		1545	0.175191	0.11457		1545	0.175191	0.11457		1545	-0.65	-0.577
1548	-17.176	-16.584		1548	0.173938	0.114241		1548	0.173938	0.114241		1548	-0.663	-0.578
1551	-17.126	-16.539		1551	0.178167	0.114117		1551	0.178167	0.114117		1551	-0.669	-0.581
1554	-17.079	-16.494		1554	0.163517	0.113788		1554	0.163517	0.113788		1554	-0.666	-0.583
1557	-17.029	-16.449		1557	0.168099	0.114721		1557	0.168099	0.114721		1557	-0.677	-0.586
1560	-16.982	-16.401		1560	0.168252	0.115468		1560	0.168252	0.115468		1560	-0.681	-0.587
1563	-16.932	-16.356		1563	0.154458	0.115024		1563	0.154458	0.115024		1563	-0.681	-0.589
1566	-16.884	-16.311		1566	0.152369	0.115432		1566	0.152369	0.115432		1566	-0.685	-0.591
1569	-16.838	-16.264		1569	0.182564	0.116241		1569	0.182564	0.116241		1569	-0.687	-0.593
1572	-16.79	-16.218		1572	0.153763	0.114952		1572	0.153763	0.114952		1572	-0.689	-0.596
1575	-16.741	-16.172		1575	0.161594	0.115868		1575	0.161594	0.115868		1575	-0.694	-0.597
1578	-16.694	-16.125		1578	0.162668	0.117557		1578	0.162668	0.117557		1578	-0.691	-0.599
1581	-16.646	-16.08		1581	0.15634	0.114756		1581	0.15634	0.114756		1581	-0.688	-0.598
1584	-16.598	-16.033		1584	0.118542	0.116125		1584	0.118542	0.116125		1584	-0.691	-0.601
1587	-16.549	-15.988		1587	0.12845	0.116721		1587	0.12845	0.116721		1587	-0.722	-0.603
1590	-16.5	-15.94		1590	0.145639	0.118179		1590	0.145639	0.118179		1590	-0.731	-0.605
1593	-16.45	-15.894		1593	0.152821	0.118934		1593	0.152821	0.118934		1593	-0.728	-0.608
1596	-16.406	-15.848		1596	0.167677	0.11817		1596	0.167677	0.11817		1596	-0.726	-0.609
1599	-16.357	-15.8		1599	0.167849	0.118356		1599	0.167849	0.118356		1599	-0.724	-0.611
1602	-16.308	-15.752		1602	0.122016	0.118046		1602	0.122016	0.118046		1602	-0.737	-0.614
1605	-16.26	-15.704		1605	0.116274	0.117948		1605	0.116274	0.117948		1605	-0.737	-0.615
1608	-16.213	-15.66		1608	0.155913	0.116908		1608	0.155913	0.116908		1608	-0.737	-0.617
1611	-16.165	-15.615		1611	0.151423	0.118552		1611	0.151423	0.118552		1611	-0.743	-0.618
1614	-16.118	-15.569		1614	0.140727	0.116188		1614	0.140727	0.116188		1614	-0.748	-0.621
1617	-16.069	-15.522		1617	0.175411	0.120214		1617	0.175411	0.120214		1617	-0.743	-0.623
1620	-16.024	-15.477		1620	0.174709	0.116925		1620	0.174709	0.116925		1620	-0.748	-0.624
1623	-15.976	-15.431		1623	0.151234	0.11849		1623	0.151234	0.11849		1623	-0.749	-0.626
1626	-15.928	-15.385		1626	0.170384	0.118934		1626	0.170384	0.118934		1626	-0.753	-0.627
1629	-15.881	-15.339		1629	0.155778	0.118295		1629	0.155778	0.118295		1629	-0.756	-0.629
1632	-15.836	-15.292		1632	0.170329	0.119636		1632	0.170329	0.119636		1632	-0.757	-0.631
1635	-15.786	-15.248		1635	0.177005	0.117316		1635	0.177005	0.117316		1635	-0.765	-0.632
1638	-15.739	-15.202		1638	0.154038	0.118713		1638	0.154038	0.118713		1638	-0.763	-0.633
1641	-15.691	-15.155		1641	0.167885	0.116783		1641	0.167885	0.116783		1641	-0.772	-0.636
1644	-15.644	-15.109		1644	0.172576	0.119086		1644	0.172576	0.119086		1644	-0.772	-0.637
1647	-15.598	-15.063		1647	0.175979	0.12273		1647	0.175979	0.12273		1647	-0.774	-0.638
1650	-15.549	-15.015		1650	0.179199	0.120597		1650	0.179199	0.120597		1650	-0.78	-0.64
1653	-15.502	-14.969		1653	0.17863	0.121548		1653	0.17863	0.121548		1653	-0.786	-0.641
1656	-15.458	-14.926		1656	0.167256	0.121921		1656	0.167256	0.121921		1656	-0.791	-0.643
1659	-15.412	-14.882		1659	0.171374	0.122677		1659	0.171374	0.122677		1659	-0.79	-0.645
1662	-15.364	-14.836		1662	0.156976	0.122082		1662	0.156976	0.122082		1662	-0.797	-0.648
1665	-15.317	-14.791		1665	0.17678	0.120401		1665	0.17678	0.120401		1665	-0.787	-0.649
1668	-15.27	-14.744		1668	0.163383	0.120473		1668	0.163383	0.120473		1668	-0.783	-0.651
1671	-15.223	-14.701		1671	0.178032	0.122322		1671	0.178032	0.122322		1671	-0.789	-0.653
1674	-15.178	-14.656		1674	0.15306	0.123886		1674	0.15306	0.123886		1674	-0.794	-0.654
1677	-15.129	-14.61		1677	0.149242	0.122988		1677	0.149242	0.122988		1677	-0.797	-0.656
1680	-15.084	-14.564		1680	0.178289	0.123183		1680	0.178289	0.123183		1680	-0.798	-0.656
1683	-15.036	-14.517		1683	0.127233	0.122312		1683	0.127233	0.122312		1683	-0.803	-0.658
1686	-14.99	-14.473		1686	0.161783	0.123317		1686	0.161783	0.123317		1686	-0.806	-0.659
1689	-14.942	-14.427		1689	0.161172	0.125654		1689	0.161172	0.125654		1689	-0.809	-0.661
1692	-14.898	-14.383		1692	0.153836	0.125308		1692	0.153836	0.125308		1692	-2.074	-0.323
1695	-14.852	-14.339		1695	0.158197	0.123805		1695	0.158197	0.123805		1695	-0.567	0.7675
1698	-14.805	-14.296		1698	0.155021	0.125059		1698	0.155021	0.125059		1698	0.272	1.4345
1701	-14.759	-14.249		1701	0.160531	0.125922		1701	0.160531	0.125922		1701	0.7885	1.8321
1704	-14.714	-14.204		1704	0.172839	0.123957		1704	0.172839	0.123957		1704	1.4706	2.2481
1707	-14.668	-14.16		1707	0.145132	0.12833		1707	0.145132	0.12833		1707	1.6913	2.3341
1710	-14.624	-14.116		1710	0.151961	0.126072		1710	0.151961	0.126072		1710	1.8793	2.3926
1713	-14.577	-14.073		1713	0.124461	0.12553		1713	0.124461	0.12553		1713	2.0144	2.4366
1716	-14.531	-14.028		1716	0.172883	0.124597		1716	0.172883	0.124597		1716	2.1355	2.4664
1719	-14.486	-13.985		1719	0.14926	0.12449		1719	0.14926	0.12449		1719	2.393	2.5198
1722	-14.44	-13.94		1722	0.156713	0.129095		1722	0.156713	0.129095		1722	2.4985	2.5368
1725	-14.395	-13.897		1725	0.161581	0.128428		1725	0.161581	0.128428		1725	2.5769	2.5529
1728	-14.349	-13.851		1728	0.145015	0.128526		1728	0.145015	0.128526		1728	2.6405	2.5674
1731	-14.304	-13.807		1731	0.158925	0.128179		1731	0.158925	0.128179		1731	2.7165	2.5815
1734	-14.261	-13.763		1734	0.145969	0.127592		1734	0.145969	0.127592		1734	2.8577	2.6084
1737	-14.213	-13.72		1737	0.189492	0.129886		1737	0.189492	0.129886		1737	2.9336	2.6203
1740	-14.17	-13.676		1740	0.163103	0.128242		1740	0.163103	0.128242		1740	2.9909	2.6303
1743	-14.127	-13.632		1743	0.161642	0.129859		1743	0.161642	0.129859		1743	3.038	2.6393
1746	-14.08	-13.588		1746	0.134699	0.129485		1746	0.134699	0.129485		1746	3.099	2.6463
1749	-14.036	-13.546		1749	0.172284	0.129948		1749	0.172284	0.129948		1749	3.198	2.6692
1752	-13.99	-13.502		1752	0.152663	0.131566		1752	0.152663	0.131566		1752	3.2403	2.6772
1755	-13.945	-13.461		1755	0.162773	0.130632		1755	0.162773	0.130632		1755	3.287	2.6828
1758	-13.901	-13.419		1758	0.19023	0.130979		1758	0.19023	0.130979		1758	3.3377	2.6917
1761	-13.857	-13.375		1761	0.183266	0.131522		1761	0.183266	0.131522		1761	3.3747	2.7
1764	-13.813	-13.332		1764	0.157861	0.129023		1764	0.157861	0.129023		1764	3.4958	2.7182
1767	-13.767	-13.292		1767	0.158002	0.134161		1767	0.158002	0.134161		1767	3.5398	2.7264
1770	-13.725	-13.25		1770	0.153788	0.132632		1770	0.153788	0.132632		1770	3.5827	2.7344
1773	-13.681	-13.208		1773	0.168356	0.13401		1773	0.168356	0.13401		1773	3.6201	2.7409
1776	-13.637	-13.165		1776	0.143451	0.133148		1776	0.143451	0.133148		1776	3.6521	2.7462
1779	-13.594	-13.124		1779	0.139756	0.135325		1779	0.139756	0.135325		1779	3.7475	2.7622
1782	-13.55	-13.082		1782	0.153542	0.134659		1782	0.153542	0.134659		1782	3.781	2.7673
1785	-13.509	-13.04		1785	0.160665	0.136766		1785	0.160665	0.136766		1785	3.8111	2.774
1788	-13.466	-12.999		1788	0.154752	0.131788		1788	0.154752	0.131788		1788	3.8494	2.7793
1791	-13.422	-12.957		1791	0.166853	0.132072		1791	0.166853	0.132072		1791	3.8833	2.7865
1794	-13.379	-12.914		1794	0.15036	0.134526		1794	0.15036	0.134526		1794	3.9381	2.8
1797	-13.335	-12.873		1797	0.176895	0.134313		1797	0.176895	0.134313		1797	3.9582	2.8065
1800	-13.293	-12.833		1800	0.173963	0.133859		1800	0.173963	0.133859		1800	3.9881	2.8115
1803	-13.248	-12.792		1803	0.162271	0.131513		1803	0.162271	0.131513		1803	4.0052	2.8188
1806	-13.21	-12.752		1806	0.179155	0.133183		1806	0.179155	0.133183		1806	4.0354	2.8247
1809	-13.162	-12.709		1809	0.161649	0.134392		1809	0.161649	0.134392		1809	4.098	2.8354
1812	-13.122	-12.668		1812	0.173364	0.135183		1812	0.173364	0.135183		1812	4.1291	2.8409
1815	-13.082	-12.629		1815	0.172173	0.136588		1815	0.172173	0.136588		1815	4.1588	2.8469
1818	-13.041	-12.589		1818	0.166798	0.134863		1818	0.166798	0.134863		1818	4.1755	2.8531
1821	-12.995	-12.547		1821	0.195661	0.134259		1821	0.195661	0.134259		1821	4.188	2.8587
1824	-12.954	-12.508		1824	0.169663	0.133334		1824	0.169663	0.133334		1824	4.2277	2.8716
1827	-12.913	-12.467		1827	0.170531	0.13577		1827	0.170531	0.13577		1827	4.2591	2.8769
1830	-12.872	-12.428		1830	0.180059	0.135788		1830	0.180059	0.135788		1830	4.2675	2.8824
1833	-12.832	-12.39		1833	0.16014	0.134739		1833	0.16014	0.134739		1833	4.2982	2.8882
1836	-12.792	-12.35		1836	0.160831	0.133948		1836	0.160831	0.133948		1836	4.3062	2.8916
1839	-12.749	-12.311		1839	0.168227	0.134739		1839	0.168227	0.134739		1839	4.3428	2.9042
1842	-12.709	-12.271		1842	0.157153	0.135628		1842	0.157153	0.135628		1842	4.3748	2.9092
1845	-12.667	-12.231		1845	0.17563	0.136943		1845	0.17563	0.136943		1845	4.3987	2.9124
1848	-12.629	-12.195		1848	0.170085	0.1337		1848	0.170085	0.1337		1848	4.4136	2.9188
1851	-12.586	-12.155		1851	0.14934	0.135414		1851	0.14934	0.135414		1851	4.4375	2.9224
1854	-12.548	-12.117		1854	0.150397	0.13321		1854	0.150397	0.13321		1854	4.474	2.9338
1857	-12.506	-12.077		1857	0.154795	0.136934		1857	0.154795	0.136934		1857	4.4938	2.936
1860	-12.466	-12.038		1860	0.169608	0.138001		1860	0.169608	0.138001		1860	4.5126	2.9421
1863	-12.424	-12		1863	0.191409	0.135699		1863	0.191409	0.135699		1863	4.5328	2.9445
1866	-12.388	-11.963		1866	0.157525	0.138206		1866	0.157525	0.138206		1866	4.5452	2.9496
1869	-12.347	-11.924		1869	0.182436	0.137699		1869	0.182436	0.137699		1869	4.5618	2.9583
1872	-12.306	-11.885		1872	0.165974	0.13833		1872	0.165974	0.13833		1872	4.5751	2.963
1875	-12.265	-11.845		1875	0.148796	0.139867		1875	0.148796	0.139867		1875	4.5767	2.9676
1878	-12.229	-11.807		1878	0.184592	0.138499		1878	0.184592	0.138499		1878	4.5935	2.9729
1881	-12.188	-11.771		1881	0.160629	0.13897		1881	0.160629	0.13897		1881	4.6009	2.9756
1884	-12.151	-11.732		1884	0.161825	0.137459		1884	0.161825	0.137459		1884	4.6306	2.9869
1887	-12.11	-11.694		1887	0.166762	0.14065		1887	0.166762	0.14065		1887	4.6395	2.9917
1890	-12.072	-11.656		1890	0.184971	0.13937		1890	0.184971	0.13937		1890	4.6473	2.9961
1893	-12.033	-11.62		1893	0.165302	0.139797		1893	0.165302	0.139797		1893	4.6667	2.9997
1896	-11.994	-11.583		1896	0.151185	0.141468		1896	0.151185	0.141468		1896	4.6718	3.003
1899	-11.952	-11.545		1899	0.17108	0.140445		1899	0.17108	0.140445		1899	4.69	3.0124
1902	-11.914	-11.508		1902	0.149414	0.142082		1902	0.149414	0.142082		1902	4.6972	3.0161
1905	-11.876	-11.47		1905	0.146585	0.140224		1905	0.146585	0.140224		1905	4.7107	3.0202
1908	-11.837	-11.433		1908	0.191268	0.142001		1908	0.191268	0.142001		1908	4.7283	3.0242
1911	-11.799	-11.396		1911	0.154227	0.141175		1911	0.154227	0.141175		1911	4.7241	3.0278
1914	-11.759	-11.36		1914	0.170977	0.141264		1914	0.170977	0.141264		1914	4.7602	3.0383
1917	-11.721	-11.323		1917	0.169589	0.142063		1917	0.169589	0.142063		1917	4.7743	3.0422
1920	-11.684	-11.288		1920	0.149805	0.142739		1920	0.149805	0.142739		1920	4.7728	3.0444
1923	-11.647	-11.249		1923	0.16028	0.141823		1923	0.16028	0.141823		1923	4.7916	3.0473
1926	-11.612	-11.214		1926	0.166438	0.141956		1926	0.166438	0.141956		1926	4.8039	3.0492
1929	-11.574	-11.178		1929	0.167458	0.144126		1929	0.167458	0.144126		1929	4.8303	3.0592
1932	-11.538	-11.143		1932	0.15152	0.144651		1932	0.15152	0.144651		1932	4.8521	3.0617
1935	-11.501	-11.109		1935	0.157342	0.14305		1935	0.157342	0.14305		1935	4.8554	3.0648
1938	-11.462	-11.072		1938	0.165894	0.146642		1938	0.165894	0.146642		1938	4.8782	3.0678
1941	-11.426	-11.037		1941	0.177293	0.143343		1941	0.177293	0.143343		1941	4.8827	3.0717
1944	-11.388	-11.001		1944	0.165449	0.141441		1944	0.165449	0.141441		1944	4.9051	3.0788
1947	-11.35	-10.966		1947	0.190658	0.145059		1947	0.190658	0.145059		1947	4.9236	3.0822
1950	-11.313	-10.931		1950	0.167654	0.146633		1950	0.167654	0.146633		1950	4.9355	3.0862
1953	-11.277	-10.895		1953	0.148405	0.146064		1953	0.148405	0.146064		1953	4.9399	3.0876
1956	-11.238	-10.862		1956	0.159462	0.144028		1956	0.159462	0.144028		1956	4.9458	3.0894
1959	-11.202	-10.827		1959	0.167788	0.147664		1959	0.167788	0.147664		1959	4.9739	3.0976
1962	-11.167	-10.792		1962	0.168112	0.14681		1962	0.168112	0.14681		1962	4.9793	3.101
1965	-11.129	-10.759		1965	0.158601	0.145006		1965	0.158601	0.145006		1965	4.9836	3.1026
1968	-11.096	-10.724		1968	0.178972	0.145148		1968	0.178972	0.145148		1968	4.9945	3.1067
1971	-11.058	-10.688		1971	0.195282	0.146979		1971	0.195282	0.146979		1971	5.004	3.1106
1974	-11.022	-10.655		1974	0.162767	0.148677		1974	0.162767	0.148677		1974	5.0327	3.1172
1977	-10.988	-10.62		1977	0.160427	0.148606		1977	0.160427	0.148606		1977	5.035	3.121
1980	-10.952	-10.588		1980	0.171514	0.148482		1980	0.171514	0.148482		1980	5.0438	3.1234
1983	-10.916	-10.555		1983	0.168398	0.150063		1983	0.168398	0.150063		1983	5.049	3.1241
1986	-10.881	-10.522		1986	0.155387	0.147468		1986	0.155387	0.147468		1986	5.0542	3.1289
1989	-10.845	-10.486		1989	0.143573	0.149522		1989	0.143573	0.149522		1989	5.0676	3.1358
1992	-10.81	-10.452		1992	0.163109	0.150543		1992	0.163109	0.150543		1992	5.0698	3.1389
1995	-10.776	-10.418		1995	0.166298	0.150072		1995	0.166298	0.150072		1995	5.078	3.1397
1998	-10.742	-10.387		1998	0.170823	0.148277		1998	0.170823	0.148277		1998	5.0932	3.1434
2001	-10.707	-10.353		2001	0.16675	0.148873		2001	0.16675	0.148873		2001	5.1005	3.146
2004	-10.673	-10.32		2004	0.177385	0.151103		2004	0.177385	0.151103		2004	5.1267	3.1533
2007	-10.637	-10.288		2007	0.161197	0.150837		2007	0.161197	0.150837		2007	5.1323	3.1559
2010	-10.604	-10.255		2010	0.167177	0.154055		2010	0.167177	0.154055		2010	5.1419	3.1575
2013	-10.569	-10.222		2013	0.182118	0.151024		2013	0.182118	0.151024		2013	5.1463	3.1611
2016	-10.536	-10.188		2016	0.159376	0.152117		2016	0.159376	0.152117		2016	5.1518	3.1642
2019	-10.499	-10.156		2019	0.161514	0.149726		2019	0.161514	0.149726		2019	5.1752	3.1724
2022	-10.465	-10.124		2022	0.178343	0.15017		2022	0.178343	0.15017		2022	5.1833	3.1737
2025	-10.432	-10.091		2025	0.164703	0.149806		2025	0.164703	0.149806		2025	5.1816	3.1751
2028	-10.399	-10.058		2028	0.16127	0.151103		2028	0.16127	0.151103		2028	5.1959	3.1768
2031	-10.364	-10.027		2031	0.166756	0.151282		2031	0.166756	0.151282		2031	5.1986	3.1797
2034	-10.332	-9.995		2034	0.145235	0.14881		2034	0.145235	0.14881		2034	5.2118	3.1866
2037	-10.3	-9.961		2037	0.162517	0.152793		2037	0.162517	0.152793		2037	5.2175	3.189
2040	-10.265	-9.929		2040	0.170928	0.150944		2040	0.170928	0.150944		2040	5.2294	3.1907
2043	-10.233	-9.9		2043	0.148088	0.151539		2043	0.148088	0.151539		2043	5.2441	3.1926
2046	-10.199	-9.866		2046	0.16284	0.150562		2046	0.16284	0.150562		2046	5.2476	3.1965
2049	-10.165	-9.835		2049	0.145931	0.153779		2049	0.145931	0.153779		2049	5.2733	3.2016
2052	-10.134	-9.803		2052	0.134808	0.153957		2052	0.134808	0.153957		2052	5.2772	3.2055
2055	-10.104	-9.771		2055	0.162517	0.155744		2055	0.162517	0.155744		2055	5.2914	3.2085
2058	-10.069	-9.74		2058	0.165968	0.153486		2058	0.165968	0.153486		2058	5.2969	3.2102
2061	-10.036	-9.707		2061	0.146267	0.154597		2061	0.146267	0.154597		2061	5.3012	3.2102
2064	-10.004	-9.677		2064	0.172534	0.152961		2064	0.172534	0.152961		2064	5.3108	3.2154
2067	-9.97	-9.647		2067	0.166157	0.15529		2067	0.166157	0.15529		2067	5.3142	3.2176
2070	-9.938	-9.617		2070	0.200316	0.154428		2070	0.200316	0.154428		2070	5.3273	3.2212
2073	-9.904	-9.586		2073	0.168173	0.153334		2073	0.168173	0.153334		2073	5.3267	3.2228
2076	-9.873	-9.555		2076	0.155448	0.15281		2076	0.155448	0.15281		2076	5.3268	3.2253
2079	-9.838	-9.527		2079	0.169938	0.154943		2079	0.169938	0.154943		2079	5.3346	3.2318
2082	-9.807	-9.494		2082	0.162651	0.156722		2082	0.162651	0.156722		2082	5.3432	3.2331
2085	-9.775	-9.465		2085	0.171416	0.15601		2085	0.171416	0.15601		2085	5.3729	3.2335
2088	-9.744	-9.437		2088	0.155448	0.154428		2088	0.155448	0.154428		2088	5.3763	3.2373
2091	-9.712	-9.407		2091	0.134772	0.154917		2091	0.134772	0.154917		2091	5.3807	3.2396
2094	-9.681	-9.377		2094	0.159896	0.155166		2094	0.159896	0.155166		2094	5.3877	3.2454
2097	-9.652	-9.349		2097	0.164043	0.157983		2097	0.164043	0.157983		2097	5.3913	3.2456
2100	-9.62	-9.319		2100	0.165094	0.156668		2100	0.165094	0.156668		2100	5.3997	3.2456
2103	-9.589	-9.291		2103	0.156615	0.15657		2103	0.156615	0.15657		2103	5.4022	3.2505
2106	-9.56	-9.262		2106	0.155992	0.154828		2106	0.155992	0.154828		2106	5.4146	3.2524
2109	-9.53	-9.234		2109	0.151692	0.156277		2109	0.151692	0.156277		2109	5.4269	3.2587
2112	-9.499	-9.205		2112	0.174415	0.156598		2112	0.174415	0.156598		2112	5.4267	3.259
2115	-9.47	-9.179		2115	0.156133	0.155521		2115	0.156133	0.155521		2115	5.4318	3.2628
2118	-9.439	-9.152		2118	0.155766	0.155512		2118	0.155766	0.155512		2118	5.4298	3.2661
2121	-9.407	-9.121		2121	0.119238	0.155201		2121	0.119238	0.155201		2121	5.4392	3.2677
2124	-9.375	-9.093		2124	0.15664	0.158046		2124	0.15664	0.158046		2124	5.459	3.2718
2127	-9.343	-9.064		2127	0.145456	0.159459		2127	0.145456	0.159459		2127	5.4627	3.2748
2130	-9.316	-9.037		2130	0.15284	0.159468		2130	0.15284	0.159468		2130	5.4701	3.2755
2133	-9.286	-9.009		2133	0.155749	0.159726		2133	0.155749	0.159726		2133	5.4704	3.2783
2136	-9.257			2136	0.154899	0.160063		2136	0.154899	0.160063		2136	5.4713	3.2801
2139	-9.226	-8.947		2139	0.173841	0.160722		2139	0.173841	0.160722		2139	5.4692	3.2828
2142	-9.197	-8.892		2142	0.149065	0.162037		2142	0.149065	0.162037		2142	5.4823	3.2845
2145	-9.166	-8.899		2145	0.156243	0.160588		2145	0.156243	0.160588		2145	5.4863	3.2876
2148	-9.136	-8.861		2148	0.160598	0.161557		2148	0.160598	0.161557		2148	5.4884	3.2899
2151	-9.107	-8.831		2151	0.163591	0.161726		2151	0.163591	0.161726		2151	5.5003	3.2918
2154	-9.081	-8.781		2154	0.167977	0.161112		2154	0.167977	0.161112		2154	5.5172	3.2975
2157	-9.05	-8.681		2157	0.150757	0.162855		2157	0.150757	0.162855		2157	5.5191	3.299
2160	-9.024	-8.763		2160	0.179168	0.163103		2160	0.179168	0.163103		2160	5.5267	3.3016
2163	-8.994	-8.734		2163	0.161886	0.162571		2163	0.161886	0.162571		2163	5.5322	3.3023
2166	-8.967	-8.682		2166	0.158613	0.162046		2166	0.158613	0.162046		2166	5.5391	3.3031
2169	-8.938	-8.681		2169	0.174989	0.163753		2169	0.174989	0.163753		2169	5.5501	3.3085
2172	-8.91	-8.657		2172	0.155717	0.165584		2172	0.155717	0.165584		2172	5.5528	3.3111
2175	-8.883	-8.619		2175	0.195997	0.162979		2175	0.195997	0.162979		2175	5.5509	3.3112
2178	-8.854	-8.594		2178	0.181782	0.164597		2178	0.181782	0.164597		2178	5.5611	3.3147
2181	-8.825	-8.563		2181	0.192497	0.163006		2181	0.192497	0.163006		2181	5.5595	3.3158
2184	-8.799	-8.555		2184	0.168808	0.16273		2184	0.168808	0.16273		2184	5.5642	3.3206
2187	-8.771	-8.521		2187	0.165869	0.16353		2187	0.165869	0.16353		2187	5.566	3.3231
2190	-8.743	-8.495		2190	0.162021	0.165442		2190	0.162021	0.165442		2190	5.5746	3.3238
2193	-8.716	-8.467		2193	0.142547	0.166277		2193	0.142547	0.166277		2193	5.5755	3.3279
2196	-8.689	-8.463		2196	0.177898	0.164802		2196	0.177898	0.164802		2196	5.5894	3.3291
2199	-8.662	-8.384		2199	0.153641	0.162508		2199	0.153641	0.162508		2199	5.5897	3.3322
2202	-8.635	-8.396		2202	0.183401	0.1665		2202	0.183401	0.1665		2202	5.5967	3.3355
2205	-8.607	-8.381		2205	0.180206	0.167344		2205	0.180206	0.167344		2205	5.6001	3.3353
2208	-8.581	-8.346		2208	0.159419	0.165415		2208	0.159419	0.165415		2208	5.6033	3.3371
2211	-8.555	-8.324		2211	0.167708	0.165761		2211	0.167708	0.165761		2211	5.6014	3.339
2214	-8.528	-8.305		2214	0.148912	0.163548		2214	0.148912	0.163548		2214	7.0427	3.8045
2217	-8.501	-8.266		2217	0.181244	0.167575		2217	0.181244	0.167575		2217	5.6383	2.9852
2220	-8.473	-8.227		2220	0.167202	0.168419		2220	0.167202	0.168419		2220	4.7529	2.4031
2223	-8.449	-8.204		2223	0.15342	0.165637		2223	0.15342	0.165637		2223	4.1007	1.9704
2226	-8.422	-8.18		2226	0.279085	0.197558		2226	0.279085	0.197558		2226	3.5653	1.6349
2229	-8.399	-8.146		2229	0.275779	0.203816		2229	0.275779	0.203816		2229	2.7573	1.1544
2232	-8.369	-8.085		2232	0.294159	0.198642		2232	0.294159	0.198642		2232	2.5249	1.0169
2235	-8.344	-8.045		2235	0.257466	0.193007		2235	0.257466	0.193007		2235	2.3497	0.916
2238	-8.32	-7.985		2238	0.235293	0.187176		2238	0.235293	0.187176		2238	2.2018	0.8295
2241	-8.292	-7.944		2241	0.187817	0.174233		2241	0.187817	0.174233		2241	2.0888	0.7642
2244	-8.267	-7.998		2244	0.218048	0.170935		2244	0.218048	0.170935		2244	1.8944	0.644
2247	-8.236	-7.966		2247	0.204964	0.168206		2247	0.204964	0.168206		2247	1.8382	0.5989
2250	-8.211	-7.954		2250	0.207774	0.166819		2250	0.207774	0.166819		2250	1.7766	0.5589
2253	-8.185	-7.928		2253	0.213669	0.163735		2253	0.213669	0.163735		2253	1.7112	0.5208
2256	-8.161	-7.899		2256	0.18207	0.161842		2256	0.18207	0.161842		2256	1.658	0.4854
2259	-8.134	-7.89		2259	0.179663	0.161033		2259	0.179663	0.161033		2259	1.5198	0.4099
2262	-8.11	-7.868		2262	0.224811	0.158979		2262	0.224811	0.158979		2262	1.4666	0.3812
2265	-8.085	-7.843		2265	0.202734	0.163539		2265	0.202734	0.163539		2265	1.4155	0.3532
2268	-8.059	-7.818		2268	0.188563	0.161842		2268	0.188563	0.161842		2268	1.3683	0.325
2271	-8.03	-7.793		2271	0.177005	0.162037		2271	0.177005	0.162037		2271	1.3199	0.298
2274	-8.005	-7.767		2274	0.19428	0.161912		2274	0.19428	0.161912		2274	1.2224	0.246
2277	-7.979	-7.74		2277	0.147215	0.162455		2277	0.147215	0.162455		2277	1.1913	0.224
2280	-7.954	-7.701		2280	0.160678	0.16114		2280	0.160678	0.16114		2280	1.1449	0.203
2283	-7.928	-7.655		2283	0.165924	0.157868		2283	0.165924	0.157868		2283	1.1114	0.184
2286	-7.902	-7.624		2286	0.152981	0.159967		2286	0.152981	0.159967		2286	1.0702	0.165
2289	-7.875	-7.603		2289	0.14096	0.161157		2289	0.14096	0.161157		2289	0.9903	0.124
2292	-7.848	-7.574		2292	0.169761	0.159477		2292	0.169761	0.159477		2292	0.962	0.107
2295	-7.821	-7.552		2295	0.168881	0.160837		2295	0.168881	0.160837		2295	0.9311	0.091
2298	-7.797	-7.527		2298	0.143732	0.162464		2298	0.143732	0.162464		2298	0.9023	0.075
2301	-7.769	-7.501		2301	0.15449	0.163432		2301	0.15449	0.163432		2301	0.871	0.06
2304	-7.745	-7.476		2304	0.1635	0.162411		2304	0.1635	0.162411		2304	0.7999	0.029
2307	-7.716	-7.452		2307	0.153262	0.161681		2307	0.153262	0.161681		2307	0.7802	0.017
2310	-7.69	-7.429		2310	0.151362	0.162002		2310	0.151362	0.162002		2310	0.7584	0.003
2313	-7.664	-7.4		2313	0.144941	0.160881		2313	0.144941	0.160881		2313	0.7427	-0.009
2316	-7.637	-7.377		2316	0.1675	0.160303		2316	0.1675	0.160303		2316	0.7406	-0.023
2319	-7.611	-7.345		2319	0.150538	0.161646		2319	0.150538	0.161646		2319	0.6803	-0.05
2322	-7.583	-7.318		2322	0.174751	0.160774		2322	0.174751	0.160774		2322	0.6611	-0.063
2325	-7.557	-7.292		2325	0.151583	0.164562		2325	0.151583	0.164562		2325	0.633	-0.072
2328	-7.534	-7.265		2328	0.157451	0.164152		2328	0.157451	0.164152		2328	0.612	-0.084
2331	-7.505	-7.239		2331	0.158229	0.165815		2331	0.158229	0.165815		2331	0.5952	-0.095
2334	-7.479	-7.214		2334	0.157476	0.164375		2334	0.157476	0.164375		2334	0.5589	-0.117
2337	-7.453	-7.187		2337	0.16254	0.165619		2337	0.16254	0.165619		2337	0.5324	-0.124
2340	-7.426	-7.161		2340	0.175607	0.16346		2340	0.175607	0.16346		2340	0.5047	-0.134
2343	-7.401	-7.133		2343	0.161441	0.167202		2343	0.161441	0.167202		2343	0.4973	-0.144
2346	-7.373	-7.105		2346	0.159725	0.163495		2346	0.159725	0.163495		2346	0.4693	-0.152
2349	-7.347	-7.076		2349	0.160238	0.164241		2349	0.160238	0.164241		2349	0.4472	-0.172
2352	-7.32	-7.079		2352	0.167647	0.164383		2352	0.167647	0.164383		2352	0.4201	-0.181
2355	-7.294	-7.059		2355	0.172057	0.165735		2355	0.172057	0.165735		2355	0.4157	-0.189
2358	-7.267	-7.031		2358	0.168654	0.164091		2358	0.168654	0.164091		2358	0.3932	-0.197
2361	-7.242	-7.007		2361	0.16039	0.168615		2361	0.16039	0.168615		2361	0.378	-0.205
2364	-7.216	-6.974		2364	0.16193	0.166838		2364	0.16193	0.166838		2364	0.33	-0.224
2367	-7.187	-6.941		2367	0.162975	0.166882		2367	0.162975	0.166882		2367	0.321	-0.232
2370	-7.161	-6.902		2370	0.156976	0.167895		2370	0.156976	0.167895		2370	0.318	-0.24
2373	-7.135	-6.872		2373	0.166584	0.166358		2373	0.166584	0.166358		2373	0.296	-0.247
2376	-7.108	-6.849		2376	0.176418	0.16833		2376	0.176418	0.16833		2376	0.28	-0.255
2379	-7.085	-6.82		2379	0.194622	0.167335		2379	0.194622	0.167335		2379	0.251	-0.269
2382	-7.058	-6.799		2382	0.163879	0.166446		2382	0.163879	0.166446		2382	0.232	-0.276
2385	-7.032	-6.774		2385	0.167788	0.16657		2385	0.167788	0.16657		2385	0.227	-0.283
2388	-7.006	-6.74		2388	0.17031	0.167575		2388	0.17031	0.167575		2388	0.212	-0.289
2391	-6.977	-6.707		2391	0.193853	0.168597		2391	0.193853	0.168597		2391	0.195	-0.295
2394	-6.953	-6.684		2394	0.154942	0.172437		2394	0.154942	0.172437		2394	0.174	-0.309
2397	-6.926	-6.659		2397	0.176755	0.170179		2397	0.176755	0.170179		2397	0.155	-0.316
2400	-6.898	-6.66		2400	0.179863	0.171299		2400	0.179863	0.171299		2400	0.144	-0.322
2403	-6.874	-6.625		2403	0.137759	0.170669		2403	0.137759	0.170669		2403	0.134	-0.33
2406	-6.849	-6.587		2406	0.175167	0.170713		2406	0.175167	0.170713		2406	0.121	-0.337
2409	-6.821	-6.549		2409	0.157562	0.169113		2409	0.157562	0.169113		2409	0.102	-0.349
2412	-6.795	-6.511		2412	0.156413	0.169415		2412	0.156413	0.169415		2412	0.083	-0.355
2415	-6.765	-6.472		2415	0.19659	0.171815		2415	0.19659	0.171815		2415	0.087	-0.362
2418	-6.743	-6.438		2418	0.163793	0.173103		2418	0.163793	0.173103		2418	0.071	-0.368
2421	-6.715	-6.389		2421	0.15915	0.172767		2421	0.15915	0.172767		2421	0.057	-0.371
2424	-6.69	-6.263		2424	0.188403	0.170962		2424	0.188403	0.170962		2424	0.035	-0.382
2427	-6.663	-6.277		2427	0.185416	0.1721		2427	0.185416	0.1721		2427	0.026	-0.387
2430	-6.637	-6.301		2430	0.174336	0.171842		2430	0.174336	0.171842		2430	0.015	-0.391
2433	-6.613	-6.293		2433	0.172839	0.171299		2433	0.172839	0.171299		2433	-0.001	-0.398
2436	-6.584	-6.26		2436	0.164757	0.168962		2436	0.164757	0.168962		2436	-0.005	-0.403
2439	-6.557	-6.253		2439	0.183865	0.169984		2439	0.183865	0.169984		2439	-0.028	-0.414
2442	-6.531	-6.227		2442	0.171912	0.168508		2442	0.171912	0.168508		2442	-0.032	-0.421
2445	-6.506	-6.192		2445	0.184298	0.172392		2445	0.184298	0.172392		2445	-0.037	-0.425
2448	-6.481	-6.185		2448	0.178056	0.17162		2448	0.178056	0.17162		2448	-0.046	-0.43
2451	-6.454	-6.152		2451	0.1613	0.173949		2451	0.1613	0.173949		2451	-0.048	-0.435
2454	-6.431	-6.135		2454	0.163206	0.173299		2454	0.163206	0.173299		2454	-0.069	-0.443
2457	-6.406	-6.107		2457	0.180738	0.174455		2457	0.180738	0.174455		2457	-0.076	-0.449
2460	-6.381	-6.091		2460	0.162046	0.172553		2460	0.162046	0.172553		2460	-0.08	-0.455
2463	-6.355	-6.069		2463	0.15102	0.171264		2463	0.15102	0.171264		2463	-0.087	-0.458
2466	-6.33	-6.043		2466	0.165125	0.175327		2466	0.165125	0.175327		2466	-0.085	-0.463
2469	-6.307	-6.021		2469	0.149334	0.173744		2469	0.149334	0.173744		2469	-0.127	-0.47
2472	-6.282	-6.013		2472	0.153945	0.176197		2472	0.153945	0.176197		2472	-0.116	-0.474
2475	-6.256	-5.99		2475	0.143249	0.178428		2475	0.143249	0.178428		2475	-0.138	-0.478
2478	-6.233	-5.97		2478	0.155095	0.178837		2478	0.155095	0.178837		2478	-0.152	-0.482
2481	-6.208	-5.966		2481	0.169962	0.178188		2481	0.169962	0.178188		2481	-0.162	-0.487
2484	-6.182	-5.946		2484	0.174207	0.179167		2484	0.174207	0.179167		2484	-0.186	-0.495
2487	-6.157	-5.927		2487	0.163757	0.1773		2487	0.163757	0.1773		2487	-0.185	-0.5
2490	-6.133	-5.913		2490	0.179693	0.178171		2490	0.179693	0.178171		2490	-0.196	-0.503
2493	-6.108	-5.893		2493	0.165228	0.177193		2493	0.165228	0.177193		2493	-0.195	-0.507
2496	-6.084	-5.877		2496	0.169236	0.179406		2496	0.169236	0.179406		2496	-0.213	-0.511
2499	-6.059	-5.856		2499	0.173682	0.179335		2499	0.173682	0.179335		2499	-0.23	-0.519
2502	-6.034	-5.83		2502	0.155858	0.176855		2502	0.155858	0.176855		2502	-0.224	-0.524
2505	-6.013	-5.808		2505	0.166884	0.178873		2505	0.166884	0.178873		2505	-0.241	-0.528
2508	-5.989	-5.785		2508	0.186297	0.176936		2508	0.186297	0.176936		2508	-0.25	-0.531
2511	-5.965	-5.761		2511	0.185313	0.180615		2511	0.185313	0.180615		2511	-0.258	-0.535
2514	-5.942	-5.737		2514	0.139445	0.179193		2514	0.139445	0.179193		2514	-0.264	-0.544
2517	-5.918	-5.715		2517	0.155101	0.178624		2517	0.155101	0.178624		2517	-0.271	-0.546
2520	-5.894	-5.69		2520	0.186272	0.178944		2520	0.186272	0.178944		2520	-0.282	-0.551
2523	-5.872	-5.669		2523	0.191598	0.179389		2523	0.191598	0.179389		2523	-0.287	-0.554
2526	-5.848	-5.646		2526	0.178007	0.182046		2526	0.178007	0.182046		2526	-0.296	-0.557
2529	-5.826	-5.624		2529	0.182821	0.179967		2529	0.182821	0.179967		2529	-0.318	-0.563
2532	-5.802	-5.602		2532	0.170676	0.182073		2532	0.170676	0.182073		2532	-0.323	-0.566
2535	-5.779	-5.581		2535	0.171636	0.18121		2535	0.171636	0.18121		2535	-0.325	-0.569
2538	-5.758	-5.56		2538	0.180395	0.181264		2538	0.180395	0.181264		2538	-0.329	-0.572
2541	-5.733	-5.539		2541	0.183266	0.183273		2541	0.183266	0.183273		2541	-0.324	-0.576
2544	-5.709	-5.515		2544	0.165558	0.183726		2544	0.165558	0.183726		2544	-0.349	-0.583
2547	-5.685	-5.494		2547	0.1708	0.180678		2547	0.1708	0.180678		2547	-0.346	-0.588
2550	-5.666	-5.473		2550	0.185399	0.182108		2550	0.185399	0.182108		2550	-0.364	-0.59
2553	-5.641	-5.449		2553	0.164696	0.183539		2553	0.164696	0.183539		2553	-0.367	-0.592
2556	-5.619	-5.422		2556	0.178306	0.182446		2556	0.178306	0.182446		2556	-0.368	-0.597
2559	-5.597	-5.398		2559	0.184452	0.182135		2559	0.184452	0.182135		2559	-0.375	-0.602
2562	-5.575	-5.367		2562	0.20778	0.180944		2562	0.20778	0.180944		2562	-0.39	-0.606
2565	-5.552	-5.34		2565	0.181446	0.181033		2565	0.181446	0.181033		2565	-0.395	-0.609
2568	-5.53	-5.322		2568	0.20241	0.179878		2568	0.20241	0.179878		2568	-0.399	-0.612
2571	-5.509	-5.3		2571	0.198263	0.185078		2571	0.198263	0.185078		2571	-0.407	-0.615
2574	-5.489	-5.278		2574	0.178142	0.184073		2574	0.178142	0.184073		2574	-0.418	-0.622
2577	-5.465	-5.251		2577	0.160726	0.184411		2577	0.160726	0.184411		2577	-0.43	-0.624
2580	-5.445	-5.235		2580	0.166248	0.180926		2580	0.166248	0.180926		2580	-0.429	-0.627
2583	-5.422	-5.215		2583	0.160316	0.182046		2583	0.160316	0.182046		2583	-0.428	-0.629
2586	-5.4	-5.192		2586	0.189113	0.185148		2586	0.189113	0.185148		2586	-0.438	-0.631
2589	-5.379	-5.17		2589	0.176963	0.182046		2589	0.176963	0.182046		2589	-0.448	-0.636
2592	-5.359	-5.146		2592	0.189607	0.182198		2592	0.189607	0.182198		2592	-0.438	-0.642
2595	-5.338	-5.125		2595	0.185795	0.183628		2595	0.185795	0.183628		2595	-0.452	-0.643
2598	-5.315	-5.1		2598	0.176828	0.186295		2598	0.176828	0.186295		2598	-0.457	-0.647
2601	-5.294	-5.068		2601	0.182436	0.185397		2601	0.182436	0.185397		2601	-0.461	-0.649
2604	-5.272	-5.028		2604	0.187268	0.185558		2604	0.187268	0.185558		2604	-0.469	-0.655
2607	-5.253	-5.017		2607	0.190425	0.182758		2607	0.190425	0.182758		2607	-0.484	-0.658
2610	-5.231	-5.024		2610	0.183846	0.185192		2610	0.183846	0.185192		2610	-0.477	-0.66
2613	-5.21	-5		2613	0.173963	0.185567		2613	0.173963	0.185567		2613	-0.471	-0.664
2616	-5.189	-4.981		2616	0.179559	0.185558		2616	0.179559	0.185558		2616	-0.482	-0.667
2619	-5.17	-4.954		2619	0.175228	0.18474		2619	0.175228	0.18474		2619	-0.49	-0.672
2622	-5.149	-4.913		2622	0.175765	0.184171		2622	0.175765	0.184171		2622	-0.508	-0.676
2625	-5.127	-4.899		2625	0.177446	0.186358		2625	0.177446	0.186358		2625	-0.504	-0.676
2628	-5.109	-4.878		2628	0.229385	0.18778		2628	0.229385	0.18778		2628	-0.504	-0.678
2631	-5.089	-4.862		2631	0.187018	0.186864		2631	0.187018	0.186864		2631	-0.526	-0.682
2634	-5.068	-4.844		2634	0.168459	0.190357		2634	0.168459	0.190357		2634	-0.524	-0.686
2637	-5.047	-4.829		2637	0.197958	0.188659		2637	0.197958	0.188659		2637	-0.53	-0.689
2640	-5.031	-4.81		2640	0.194206	0.188002		2640	0.194206	0.188002		2640	-0.532	-0.693
2643	-5.008	-4.792		2643	0.189973	0.188482		2643	0.189973	0.188482		2643	-0.543	-0.697
2646	-4.988	-4.775		2646	0.187415	0.18986		2646	0.187415	0.18986		2646	-0.558	-0.701
2649	-4.969	-4.76		2649	0.195581	0.190687		2649	0.195581	0.190687		2649	-0.553	-0.704
2652	-4.949	-4.745		2652	0.210498	0.185948		2652	0.210498	0.185948		2652	-0.555	-0.707
2655	-4.929	-4.727		2655	0.1945	0.188216		2655	0.1945	0.188216		2655	-0.557	-0.71
2658	-4.911	-4.71		2658	0.211452	0.188456		2658	0.211452	0.188456		2658	-0.567	-0.713
2661	-4.891	-4.691		2661	0.18662	0.189282		2661	0.18662	0.189282		2661	-0.565	-0.714
2664	-4.866	-4.672		2664	0.189973	0.188935		2664	0.189973	0.188935		2664	-0.574	-0.721
2667	-4.848	-4.655		2667	0.175289	0.189762		2667	0.175289	0.189762		2667	-0.581	-0.723
2670	-4.831	-4.636		2670	0.175931	0.189842		2670	0.175931	0.189842		2670	-0.586	-0.723
2673	-4.812	-4.614		2673	0.180591	0.189496		2673	0.180591	0.189496		2673	-0.585	-0.726
2676	-4.793	-4.592		2676	0.192123	0.192508		2676	0.192123	0.192508		2676	-0.602	-0.726
2679	-4.771	-4.574		2679	0.182791	0.192251		2679	0.182791	0.192251		2679	-0.61	-0.732
2682	-4.755	-4.557		2682	0.197456	0.19186		2682	0.197456	0.19186		2682	-0.602	-0.734
2685	-4.735	-4.536		2685	0.217913	0.192518		2685	0.217913	0.192518		2685	-0.61	-0.738
2688	-4.716	-4.515		2688	0.1937	0.189708		2688	0.1937	0.189708		2688	-0.614	-0.74
2691	-4.699	-4.496		2691	0.208373	0.191202		2691	0.208373	0.191202		2691	-0.62	-0.742
2694	-4.681	-4.548		2694	0.230131	0.19266		2694	0.230131	0.19266		2694	-0.625	-0.746
2697	-4.663	-4.532		2697	0.200926	0.191406		2697	0.200926	0.191406		2697	-0.63	-0.749
2700	-4.643	-4.513		2700	0.205709	0.191975		2700	0.205709	0.191975		2700	-0.626	-0.751
2703	-4.624	-4.491		2703	0.205239	0.192402		2703	0.205239	0.192402		2703	-0.63	-0.752
2706	-4.607	-4.472		2706	0.241565	0.193664		2706	0.241565	0.193664		2706	-0.64	-0.755
2709	-4.589	-4.456		2709	0.229452	0.191664		2709	0.229452	0.191664		2709	-0.64	-0.759
2712	-4.571	-4.437		2712	0.197878	0.19346		2712	0.197878	0.19346		2712	-0.649	-0.761
2715	-4.552	-4.418		2715	0.225036	0.193282		2715	0.225036	0.193282		2715	-0.65	-0.763
2718	-4.535	-4.399		2718	0.219948	0.195807		2718	0.219948	0.195807		2718	-0.651	-0.765
2721	-4.516	-4.383		2721	0.241346	0.192704		2721	0.241346	0.192704		2721	-0.665	-0.767
2724	-4.5	-4.361		2724	0.207279	0.192161		2724	0.207279	0.192161		2724	-0.677	-0.771
2727	-4.479	-4.344		2727	0.228855	0.192073		2727	0.228855	0.192073		2727	-0.684	-0.774
2730	-4.464	-4.324		2730	0.227657	0.193068		2730	0.227657	0.193068		2730	-0.696	-0.777
2733	-4.446	-4.305		2733	0.22966	0.195966		2733	0.22966	0.195966		2733	-0.691	-0.778
2736	-4.427	-4.285		2736	0.217572	0.193353		2736	0.217572	0.193353		2736	-0.692	-0.779
2739	-4.408	-4.267		2739	0.217841	0.19169		2739	0.217841	0.19169		2739	-0.712	-0.786
2742	-4.391	-4.248		2742	0.203589	0.19322		2742	0.203589	0.19322		2742	-0.702	-0.786
2745	-4.375	-4.228		2745	0.221835	0.194322		2745	0.221835	0.194322		2745	-0.716	-0.788
2748	-4.357	-4.203		2748	0.206168	0.1929		2748	0.206168	0.1929		2748	-0.713	-0.79
2751	-4.339	-4.173		2751	0.219258	0.194989		2751	0.219258	0.194989		2751	-0.707	-0.793
2754	-4.322	-4.149		2754	0.196155	0.19394		2754	0.196155	0.19394		2754	-0.727	-0.797
2757	-4.305	-4.12		2757	0.200522	0.194171		2757	0.200522	0.194171		2757	-0.734	-0.798
2760	-4.288	-4.092		2760	0.219142	0.195087		2760	0.219142	0.195087		2760	-0.73	-0.8
2763	-4.271	-4.052		2763	0.216442	0.194019		2763	0.216442	0.194019		2763	-0.736	-0.802
2766	-4.254	-4.015		2766	0.228403	0.199184		2766	0.228403	0.199184		2766	-0.734	-0.804
2769	-4.239	-3.983		2769	0.226062	0.198642		2769	0.226062	0.198642		2769	-0.749	-0.808
2772	-4.221	-3.921		2772	0.223436	0.196864		2772	0.223436	0.196864		2772	-0.743	-0.809
2775	-4.204	-3.889		2775	0.228084	0.199718		2775	0.228084	0.199718		2775	-0.748	-0.812
2778	-4.189	-3.806		2778	0.232195	0.199993		2778	0.232195	0.199993		2778	-0.754	-0.814
2781	-4.171	-3.896		2781	0.194782	0.20162		2781	0.194782	0.20162		2781	-0.761	-0.815
2784	-4.157	-4.072		2784	0.223235	0.199815		2784	0.223235	0.199815		2784	-0.77	-0.819
2787	-4.14	-4.057		2787	0.217951	0.199931		2787	0.217951	0.199931		2787	-0.768	-0.821
2790	-4.121	-4.039		2790	0.2231	0.19785		2790	0.2231	0.19785		2790	-0.758	-0.823
2793	-4.107	-4.023		2793	0.228012	0.199727		2793	0.228012	0.199727		2793	-0.772	-0.825
2796	-4.09	-4.008		2796	0.200602	0.19882		2796	0.200602	0.19882		2796	-0.768	-0.826
2799	-4.072	-3.993		2799	0.200877	0.201478		2799	0.200877	0.201478		2799	-0.788	-0.831
2802	-4.055	-3.978		2802	0.20613	0.198829		2802	0.20613	0.198829		2802	-0.79	-0.831
2805	-4.041	-3.962		2805	0.221396	0.200296		2805	0.221396	0.200296		2805	-0.797	-0.835
2808	-4.023	-3.948		2808	0.228048	0.199309		2808	0.228048	0.199309		2808	-0.798	-0.836
2811	-4.006	-3.932		2811	0.216143	0.202527		2811	0.216143	0.202527		2811	-0.802	-0.838
2814	-3.99	-3.916		2814	0.218403	0.204056		2814	0.218403	0.204056		2814	-0.819	-0.842
2817	-3.97	-3.902		2817	0.2304	0.203487		2817	0.2304	0.203487		2817	-0.824	-0.842
2820	-3.955	-3.886		2820	0.204194	0.203166		2820	0.204194	0.203166		2820	-0.822	-0.846
2823	-3.942	-3.866		2823	0.212324	0.202037		2823	0.212324	0.202037		2823	-0.827	-0.847
2826	-3.925	-3.818		2826	0.216057	0.202856		2826	0.216057	0.202856		2826	-0.832	-0.849
2829	-3.908	-3.849		2829	0.216191	0.201219		2829	0.216191	0.201219		2829	-0.844	-0.852
2832	-3.893	-3.821		2832	0.196327	0.2001		2832	0.196327	0.2001		2832	-0.852	-0.854
2835	-3.878	-3.81		2835	0.220578	0.200153		2835	0.220578	0.200153		2835	-0.843	-0.855
2838	-3.86	-3.798		2838	0.202349	0.201114		2838	0.202349	0.201114		2838	-0.86	-0.857
2841	-3.846	-3.786		2841	0.192955	0.203451		2841	0.192955	0.203451		2841	-0.865	-0.859
2844	-3.832	-3.774		2844	0.191524	0.203397		2844	0.191524	0.203397		2844	-0.87	-0.861
2847	-3.817	-3.756		2847	0.208318	0.20346		2847	0.208318	0.20346		2847	-0.881	-0.863
2850	-3.799	-3.74		2850	0.180634	0.20154		2850	0.180634	0.20154		2850	-0.88	-0.866
2853	-3.785	-3.72		2853	0.213644	0.204002		2853	0.213644	0.204002		2853	-0.878	-0.868
2856	-3.769	-3.704		2856	0.2212	0.204544		2856	0.2212	0.204544		2856	-0.876	-0.87
2859	-3.753	-3.687		2859	0.23263	0.203345		2859	0.23263	0.203345		2859	-0.893	-0.874
2862	-3.739	-3.681		2862	0.238158	0.203105		2862	0.238158	0.203105		2862	-0.895	-0.874
2865	-3.72	-3.669		2865	0.213388	0.204598		2865	0.213388	0.204598		2865	-0.891	-0.876
2868	-3.705	-3.657		2868	0.196558	0.20554		2868	0.196558	0.20554		2868	-0.897	-0.877
2871	-3.688	-3.64		2871	0.224126	0.205896		2871	0.224126	0.205896		2871	-0.897	-0.878
2874	-3.676	-3.626		2874	0.200138	0.206242		2874	0.200138	0.206242		2874	-0.898	-0.882
2877	-3.661	-3.584		2877	0.201941	0.2065		2877	0.201941	0.2065		2877	-0.906	-0.882
2880	-3.647	-3.603		2880	0.203589	0.206847		2880	0.203589	0.206847		2880	-0.91	-0.884
2883	-3.632	-3.572		2883	0.190481	0.209415		2883	0.190481	0.209415		2883	-0.921	-0.886
2886	-3.619	-3.562		2886	0.226112	0.2105		2886	0.226112	0.2105		2886	-0.921	-0.886
2889	-3.602	-3.544		2889	0.187018	0.208642		2889	0.187018	0.208642		2889	-0.926	-0.888
2892	-3.589	-3.534		2892	0.218421	0.210216		2892	0.218421	0.210216		2892	-0.933	-0.89
2895	-3.574	-3.505		2895	0.212826	0.210091		2895	0.212826	0.210091		2895	-0.939	-0.893
2898	-3.561	-3.513		2898	0.197359	0.21042		2898	0.197359	0.21042		2898	-0.945	-0.894
2901	-3.548	-3.507		2901	0.196235	0.210037		2901	0.196235	0.210037		2901	-0.941	-0.896
2904	-3.535	-3.495		2904	0.187653	0.208722		2904	0.187653	0.208722		2904	-0.961	-0.898
2907	-3.522	-3.471		2907	0.205111	0.209984		2907	0.205111	0.209984		2907	-0.959	-0.9
2910	-3.509	-3.475		2910	0.216406	0.208304		2910	0.216406	0.208304		2910	-0.956	-0.901
2913	-3.497	-3.482		2913	0.203229	0.207806		2913	0.203229	0.207806		2913	-0.966	-0.903
2916	-3.484	-3.471		2916	0.220845	0.208598		2916	0.220845	0.208598		2916	-0.961	-0.902
2919	-3.47	-3.466		2919	0.22883	0.210998		2919	0.22883	0.210998		2919	-0.967	-0.905
2922	-3.458	-3.45		2922	0.194097	0.210091		2922	0.194097	0.210091		2922	-0.972	-0.907
2925	-3.445	-3.439		2925	0.204114	0.208554		2925	0.204114	0.208554		2925	-0.98	-0.909
2928	-3.433	-3.426		2928	0.23172	0.210251		2928	0.23172	0.210251		2928	-0.985	-0.911
2931	-3.42	-3.413		2931	0.195471	0.209424		2931	0.195471	0.209424		2931	-0.989	-0.912
2934	-3.406	-3.404		2934	0.197506	0.210447		2934	0.197506	0.210447		2934	-0.999	-0.914
2937	-3.394	-3.394		2937	0.192582	0.20906		2937	0.192582	0.20906		2937	-1.005	-0.916
2940	-3.379	-3.383		2940	0.184611	0.208633		2940	0.184611	0.208633		2940	-1.007	-0.918
2943	-3.366	-3.365		2943	0.199417	0.205815		2943	0.199417	0.205815		2943	-1.004	-0.92
2946	-3.354	-3.352		2946	0.224059	0.209931		2946	0.224059	0.209931		2946	-1.011	-0.922
2949	-3.34	-3.344		2949	0.218005	0.209638		2949	0.218005	0.209638		2949	-1.019	-0.924
2952	-3.329	-3.329		2952	0.188056	0.208811		2952	0.188056	0.208811		2952	-1.022	-0.926
2955	-3.319	-3.317		2955	0.21855	0.210296		2955	0.21855	0.210296		2955	-1.03	-0.927
2958	-3.306	-3.305		2958	0.208421	0.209655		2958	0.208421	0.209655		2958	-1.032	-0.928
2961	-3.294	-3.292		2961	0.241218	0.212562		2961	0.241218	0.212562		2961	-1.038	-0.929
2964	-3.28	-3.277		2964	0.243612	0.213611		2964	0.243612	0.213611		2964	-1.035	-0.932
2967	-3.269	-3.268		2967	0.223912	0.213495		2967	0.223912	0.213495		2967	-1.037	-0.934
2970	-3.257	-3.249		2970	0.203852	0.210935		2970	0.203852	0.210935		2970	-1.038	-0.935
2973	-3.242	-3.237		2973	0.195001	0.213087		2973	0.195001	0.213087		2973	-1.045	-0.937
2976	-3.231	-3.222		2976	0.198837	0.211807		2976	0.198837	0.211807		2976	-1.051	-0.938
2979	-3.219	-3.208		2979	0.216845	0.213646		2979	0.216845	0.213646		2979	-2.03	0.003
2982	-3.206	-3.194		2982	0.200932	0.211771		2982	0.200932	0.211771		2982	-0.327	1.0919
2985	-3.193	-3.179		2985	0.215513	0.212438		2985	0.215513	0.212438		2985	0.6239	1.7777
2988	-3.178	-3.165		2988	0.211824	0.215246		2988	0.211824	0.215246		2988	1.1805	2.1857
2991	-3.164	-3.153		2991	0.191226	0.212749		2991	0.191226	0.212749		2991	1.9526	2.6124
2994	-3.152	-3.138		2994	0.204207	0.214296		2994	0.204207	0.214296		2994	2.1583	2.6936
2997	-3.142	-3.124		2997	0.205867	0.214082		2997	0.205867	0.214082		2997	2.35	2.749
3000	-3.125	-3.11		3000	0.241695	0.213434		3000	0.241695	0.213434		3000	2.4936	2.7863
3003	-3.113	-3.096		3003	0.19144	0.212971		3003	0.19144	0.212971		3003	2.6291	2.8157
3006	-3.099	-3.079		3006	0.214413	0.215896		3006	0.214413	0.215896		3006	2.886	2.8614
3009	-3.086	-3.065		3009	0.207694	0.211646		3009	0.207694	0.211646		3009	2.9882	2.8777
3012	-3.071	-3.049		3012	0.200951	0.215531		3012	0.200951	0.215531		3012	3.0869	2.8902
3015	-3.057	-3.034		3015	0.197157	0.211878		3015	0.197157	0.211878		3015	3.1597	2.903
3018	-3.044	-3.02		3018	0.208434	0.211149		3018	0.208434	0.211149		3018	3.2651	2.9146
3021	-3.031	-3.003		3021	0.221561	0.215202		3021	0.221561	0.215202		3021	3.4133	2.9401
3024	-3.014	-2.988		3024	0.200377	0.213558		3024	0.200377	0.213558		3024	3.5013	2.949
3027	-3.001	-2.972		3027	0.213474	0.217043		3027	0.213474	0.217043		3027	3.5637	2.9563
3030	-2.986	-2.958		3030	0.224157	0.214633		3030	0.224157	0.214633		3030	3.6222	2.9643
3033	-2.968	-2.94		3033	0.203505	0.215318		3033	0.203505	0.215318		3033	3.6833	2.9731
3036	-2.954	-2.925		3036	0.208274	0.216847		3036	0.208274	0.216847		3036	3.8163	2.9918
3039	-2.939	-2.91		3039	0.202355	0.216553		3039	0.202355	0.216553		3039	3.8583	3
3042	-2.923	-2.895		3042	0.216368	0.216482		3042	0.216368	0.216482		3042	3.9116	3.0048
3045	-2.91	-2.88		3045	0.219392	0.216482		3045	0.219392	0.216482		3045	3.9743	3.0131
3048	-2.896	-2.865		3048	0.217242	0.218144		3048	0.217242	0.218144		3048	4.0282	3.0195
3051	-2.881	-2.85		3051	0.216448	0.218607		3051	0.216448	0.218607		3051	4.1176	3.0345
3054	-2.867	-2.835		3054	0.226587	0.217131		3054	0.226587	0.217131		3054	4.1441	3.041
3057	-2.853	-2.821		3057	0.227199	0.214847		3057	0.227199	0.214847		3057	4.1779	3.0452
3060	-2.836	-2.805		3060	0.224626	0.215052		3060	0.224626	0.215052		3060	4.2133	3.0544
3063	-2.822	-2.79		3063	0.233992	0.215922		3063	0.233992	0.215922		3063	4.2579	3.06
3066	-2.807	-2.775		3066	0.224834	0.217131		3066	0.224834	0.217131		3066	4.3475	3.0736
3069	-2.791	-2.76		3069	0.223985	0.216393		3069	0.223985	0.216393		3069	4.3881	3.0801
3072	-2.776	-2.744		3072	0.188868	0.21778		3072	0.188868	0.21778		3072	4.4165	3.0853
3075	-2.76	-2.728		3075	0.18045	0.217425		3075	0.18045	0.217425		3075	4.4525	3.09
3078	-2.748	-2.716		3078	0.223479	0.215807		3078	0.223479	0.215807		3078	4.468	3.0964
3081	-2.735	-2.703		3081	0.214781	0.217246		3081	0.214781	0.217246		3081	4.5293	3.1077
3084	-2.723	-2.688		3084	0.233197	0.217976		3084	0.233197	0.217976		3084	4.5466	3.1132
3087	-2.709	-2.675		3087	0.221145	0.219922		3087	0.221145	0.219922		3087	4.5641	3.12
3090	-2.694	-2.664		3090	0.211689	0.217069		3090	0.211689	0.217069		3090	4.5901	3.1252
3093	-2.68	-2.649		3093	0.220962	0.221158		3093	0.220962	0.221158		3093	4.6169	3.1316
3096	-2.668	-2.635		3096	0.21274	0.221069		3096	0.21274	0.221069		3096	4.6552	3.1415
3099	-2.655	-2.623		3099	0.214426	0.218473		3099	0.214426	0.218473		3099	4.679	3.145
3102	-2.644	-2.612		3102	0.190352	0.220172		3102	0.190352	0.220172		3102	4.7077	3.1513
3105	-2.627	-2.599		3105	0.212471	0.219193		3105	0.212471	0.219193		3105	4.725	3.1567
3108	-2.613	-2.585		3108	0.217499	0.220704		3108	0.217499	0.220704		3108	4.7595	3.1603
3111	-2.6	-2.572		3111	0.220986	0.219371		3111	0.220986	0.219371		3111	4.8152	3.1725
3114	-2.588	-2.56		3114	0.208574	0.22186		3114	0.208574	0.22186		3114	4.8275	3.1789
3117	-2.572	-2.545		3117	0.205739	0.221415		3117	0.205739	0.221415		3117	4.858	3.1808
3120	-2.56	-2.532		3120	0.206498	0.21946		3120	0.206498	0.21946		3120	4.8831	3.186
3123	-2.546	-2.518		3123	0.216534	0.221878		3123	0.216534	0.221878		3123	4.8904	3.1893
3126	-2.533	-2.504		3126	0.207548	0.223256		3126	0.207548	0.223256		3126	4.9458	3.2009
3129	-2.521	-2.492		3129	0.216454	0.221336		3129	0.216454	0.221336		3129	4.9645	3.2046
3132	-2.507	-2.477		3132	0.228212	0.220172		3132	0.228212	0.220172		3132	4.9834	3.2083
3135	-2.493	-2.465		3135	0.226942	0.219691		3135	0.226942	0.219691		3135	5.0023	3.214
3138	-2.481	-2.45		3138	0.209863	0.221095		3138	0.209863	0.221095		3138	5.0216	3.2173
3141	-2.466	-2.438		3141	0.228128	0.223762		3141	0.228128	0.223762		3141	5.0533	3.228
3144	-2.457	-2.427		3144	0.213375	0.222118		3144	0.213375	0.222118		3144	5.0612	3.2316
3147	-2.444	-2.413		3147	0.252953	0.222713		3147	0.252953	0.222713		3147	5.0887	3.2366
3150	-2.431	-2.4		3150	0.237076	0.220269		3150	0.237076	0.220269		3150	5.1002	3.2402
3153	-2.418	-2.387		3153	0.233088	0.224553		3153	0.233088	0.224553		3153	5.1066	3.2453
3156	-2.404	-2.375		3156	0.210792	0.22754		3156	0.210792	0.22754		3156	5.1525	3.2516
3159	-2.391	-2.362		3159	0.221927	0.226598		3159	0.221927	0.226598		3159	5.1723	3.2557
3162	-2.378	-2.35		3162	0.20398	0.224278		3162	0.20398	0.224278		3162	5.1933	3.2599
3165	-2.365	-2.337		3165	0.235995	0.226856		3165	0.235995	0.226856		3165	5.2094	3.2639
3168	-2.352	-2.324		3168	0.241266	0.225842		3168	0.241266	0.225842		3168	5.2533	3.2695
3171	-2.338	-2.313		3171	0.225128	0.228127		3171	0.225128	0.228127		3171	5.3001	3.2772
3174	-2.327	-2.3		3174	0.235133	0.226971		3174	0.235133	0.226971		3174	5.3118	3.2801
3177	-2.314	-2.288		3177	0.23076	0.225718		3177	0.23076	0.225718		3177	5.3193	3.2838
3180	-2.3	-2.276		3180	0.237223	0.227185		3180	0.237223	0.227185		3180	5.3259	3.2883
3183	-2.288	-2.263		3183	0.25115	0.226829		3183	0.25115	0.226829		3183	5.347	3.2922
3186	-2.274	-2.251		3186	0.206021	0.229558		3186	0.206021	0.229558		3186	5.3749	3.3018
3189	-2.262	-2.24		3189	0.223766	0.228811		3189	0.223766	0.228811		3189	5.3698	3.3054
3192	-2.249	-2.227		3192	0.215592	0.229869		3192	0.215592	0.229869		3192	5.3811	3.3085
3195	-2.237	-2.215		3195	0.235421	0.230722		3195	0.235421	0.230722		3195	5.3972	3.3099
3198	-2.225	-2.203		3198	0.227138	0.229691		3198	0.227138	0.229691		3198	5.417	3.3145
3201	-2.21	-2.191		3201	0.217383	0.231825		3201	0.217383	0.231825		3201	5.4565	3.3235
3204	-2.198	-2.179		3204	0.227737	0.229451		3204	0.227737	0.229451		3204	5.4697	3.3257
3207	-2.189	-2.167		3207	0.23024	0.228624		3207	0.23024	0.228624		3207	5.4799	3.3296
3210	-2.177	-2.157		3210	0.227737	0.229967		3210	0.227737	0.229967		3210	5.4922	3.3328
3213	-2.163	-2.145		3213	0.239238	0.230127		3213	0.239238	0.230127		3213	5.5118	3.335
3216	-2.152	-2.133		3216	0.247595	0.23314		3216	0.247595	0.23314		3216	5.5279	3.3446
3219	-2.139	-2.12		3219	0.233435	0.232758		3219	0.233435	0.232758		3219	5.5332	3.3468
3222	-2.123	-2.106		3222	0.246819	0.232776		3222	0.246819	0.232776		3222	5.5533	3.3508
3225	-2.109	-2.092		3225	0.257533	0.23186		3225	0.257533	0.23186		3225	5.5627	3.3535
3228	-2.097	-2.078		3228	0.235934	0.230953		3228	0.235934	0.230953		3228	5.5729	3.3584
3231	-2.084	-2.066		3231	0.259494	0.233096		3231	0.259494	0.233096		3231	5.5935	3.3664
3234	-2.073	-2.057		3234	0.243154	0.233175		3234	0.243154	0.233175		3234	5.6024	3.368
3237	-2.06	-2.046		3237	0.242721	0.230891		3237	0.242721	0.230891		3237	5.6135	3.3715
3240	-2.048	-2.033		3240	0.248211	0.232589		3240	0.248211	0.232589		3240	5.6192	3.3751
3243	-2.035	-2.022		3243	0.232624	0.232358		3243	0.232624	0.232358		3243	5.63	3.375
3246	-2.024	-2.01		3246	0.217669	0.233691		3246	0.217669	0.233691		3246	5.6525	3.3846
3249	-2.011	-1.997		3249	0.239343	0.232385		3249	0.239343	0.232385		3249	5.6675	3.3872
3252	-2	-1.986		3252	0.213119	0.231309		3252	0.213119	0.231309		3252	5.6632	3.3917
3255	-1.986	-1.975		3255	0.263141	0.231326		3255	0.263141	0.231326		3255	5.6838	3.3937
3258	-1.977	-1.964		3258	0.233546	0.232198		3258	0.233546	0.232198		3258	5.6977	3.3963
3261	-1.963	-1.952		3261	0.260679	0.235318		3261	0.260679	0.235318		3261	5.7088	3.4017
3264	-1.952	-1.942		3264	0.245683	0.234678		3264	0.245683	0.234678		3264	5.7218	3.4045
3267	-1.941	-1.931		3267	0.243704	0.231576		3267	0.243704	0.231576		3267	5.749	3.4079
3270	-1.929	-1.918		3270	0.259958	0.232785		3270	0.259958	0.232785		3270	5.7482	3.4108
3273	-1.918	-1.907		3273	0.229734	0.233309		3273	0.229734	0.233309		3273	5.7586	3.4137
3276	-1.908	-1.897		3276	0.249653	0.235211		3276	0.249653	0.235211		3276	5.7841	3.4193
3279	-1.895	-1.884		3279	0.2226	0.236474		3279	0.2226	0.236474		3279	5.787	3.4241
3282	-1.882	-1.873		3282	0.221683	0.235611		3282	0.221683	0.235611		3282	5.8037	3.4267
3285	-1.872	-1.863		3285	0.241725	0.23539		3285	0.241725	0.23539		3285	5.8018	3.4269
3288	-1.862	-1.853		3288	0.222806	0.235576		3288	0.222806	0.235576		3288	5.8159	3.4313
3291	-1.851	-1.843		3291	0.222856	0.235176		3291	0.222856	0.235176		3291	5.8385	3.4383
3294	-1.84	-1.832		3294	0.227516	0.235576		3294	0.227516	0.235576		3294	5.8488	3.4411
3297	-1.827	-1.819		3297	0.050652	0.176749		3297	0.050652	0.176749		3297	5.8575	3.4429
3300	-1.82	-1.81		3300	0.009139	0.159006		3300	0.009139	0.159006		3300	5.8735	3.4453
3303	-1.807	-1.801		3303	-0.01015	0.162242		3303	-0.01015	0.162242		3303	5.8842	3.4491
3306	-1.796	-1.789		3306	0.041116	0.169415		3306	0.041116	0.169415		3306	5.9014	3.4554
3309	-1.785	-1.777		3309	0.046558	0.178748		3309	0.046558	0.178748		3309	5.9073	3.4578
3312	-1.773	-1.767		3312	0.102042	0.208002		3312	0.102042	0.208002		3312	5.9172	3.4597
3315	-1.762	-1.757		3315	0.107699	0.214633		3315	0.107699	0.214633		3315	5.9234	3.4616
3318	-1.753	-1.746		3318	0.134766	0.221522		3318	0.134766	0.221522		3318	5.9325	3.4645
3321	-1.743	-1.738		3321	0.173438	0.228136		3321	0.173438	0.228136		3321	5.9426	3.4719
3324	-1.73	-1.727		3324	0.15036	0.232021		3324	0.15036	0.232021		3324	5.952	3.4718
3327	-1.719	-1.716		3327	0.211359	0.239211		3327	0.211359	0.239211		3327	5.9535	3.4739
3330	-1.712	-1.706		3330	0.196211	0.240927		3330	0.196211	0.240927		3330	5.9603	3.4787
3333	-1.702	-1.698		3333	0.207498	0.244812		3333	0.207498	0.244812		3333	5.9626	3.4789
3336	-1.689	-1.687		3336	0.226453	0.247869		3336	0.226453	0.247869		3336	5.9809	3.4863
3339	-1.681	-1.679		3339	0.255591	0.248171		3339	0.255591	0.248171		3339	5.9872	3.4882
3342	-1.671	-1.668		3342	0.268889	0.248288		3342	0.268889	0.248288		3342	5.9965	3.4904
3345	-1.66	-1.659		3345	0.289487	0.248714		3345	0.289487	0.248714		3345	6.0005	3.4941
3348	-1.653	-1.649		3348	0.290666	0.248607		3348	0.290666	0.248607		3348	6.0111	3.4958
3351	-1.641	-1.64		3351	0.320665	0.249852		3351	0.320665	0.249852		3351	6.0207	3.5024
3354	-1.632	-1.631		3354	0.303195	0.250802		3354	0.303195	0.250802		3354	6.0241	3.5039
3357	-1.623	-1.623		3357	0.335196	0.250927		3357	0.335196	0.250927		3357	6.0298	3.5064
3360	-1.614	-1.611		3360	0.349192	0.250491		3360	0.349192	0.250491		3360	6.0365	3.5095
3363	-1.6	-1.601		3363	0.353772	0.252163		3363	0.353772	0.252163		3363	6.0438	3.5109
3366	-1.594	-1.591		3366	0.366961	0.251522		3366	0.366961	0.251522		3366	6.0547	3.5168
3369	-1.583	-1.582		3369	0.370931	0.251967		3369	0.370931	0.251967		3369	6.0571	3.5195
3372	-1.572	-1.572		3372	0.369819	0.252704		3372	0.369819	0.252704		3372	6.0613	3.5207
3375	-1.563	-1.566		3375	0.392225	0.255353		3375	0.392225	0.255353		3375	6.0649	3.5235
3378	-1.553	-1.555		3378	0.366692	0.254821		3378	0.366692	0.254821		3378	6.0735	3.5261
3381	-1.544	-1.547		3381	0.381144	0.255621		3381	0.381144	0.255621		3381	6.0956	3.5306
3384	-1.533	-1.538		3384	0.383698	0.252518		3384	0.383698	0.252518		3384	6.095	3.5318
3387	-1.527	-1.529		3387	0.405896	0.256785		3387	0.405896	0.256785		3387	6.099	3.5316
3390	-1.517	-1.52		3390	0.397814	0.25498		3390	0.397814	0.25498		3390	6.1048	3.5339
3393	-1.506	-1.511		3393	0.3901	0.253683		3393	0.3901	0.253683		3393	6.1095	3.5361
3396	-1.498	-1.503		3396	0.40327	0.25626		3396	0.40327	0.25626		3396	6.1197	3.5415
3399	-1.49	-1.493		3399	0.421394	0.255887		3399	0.421394	0.255887		3399	6.1265	3.5435
3402	-1.48	-1.485		3402	0.41151	0.256838		3402	0.41151	0.256838		3402	6.1354	3.5452
3405	-1.471	-1.475		3405	0.376222	0.255264		3405	0.376222	0.255264		3405	6.1379	3.5496
3408	-1.462	-1.468		3408	0.372899	0.257584		3408	0.372899	0.257584		3408	6.1423	3.5498
3411	-1.452	-1.458		3411	0.395439	0.256918		3411	0.395439	0.256918		3411	6.1536	3.5574
3414	-1.445	-1.45		3414	0.408596	0.257248		3414	0.408596	0.257248		3414	6.1658	3.5586
3417	-1.436	-1.443		3417	0.435926	0.25739		3417	0.435926	0.25739		3417	6.1664	3.5591
3420	-1.427	-1.433		3420	0.425144	0.257363		3420	0.425144	0.257363		3420	6.1722	3.5615
3423	-1.418	-1.425		3423	0.414826	0.257549		3423	0.414826	0.257549		3423	6.1749	3.5657
3426	-1.408	-1.416		3426	0.393612	0.258251		3426	0.393612	0.258251		3426	6.1866	3.5711
3429	-1.397	-1.406		3429	0.408065	0.258153		3429	0.408065	0.258153		3429	6.1903	3.5708
3432	-1.389	-1.397		3432	0.439603	0.258714		3432	0.439603	0.258714		3432	6.1977	3.5731
3435	-1.381	-1.388		3435	0.422958	0.260181		3435	0.422958	0.260181		3435	6.2043	3.5757
3438	-1.373	-1.38		3438	0.435504	0.260261		3438	0.435504	0.260261		3438	6.2069	3.5772
3441	-1.365	-1.37		3441	0.429146	0.259692		3441	0.429146	0.259692		3441	6.2165	3.5818
3444	-1.36	-1.363		3444	0.411144	0.259283		3444	0.411144	0.259283		3444	6.2204	3.5843
3447	-1.351	-1.354		3447	0.398089	0.2593		3447	0.398089	0.2593		3447	6.2217	3.5857
3450	-1.34	-1.346		3450	0.399415	0.258491		3450	0.399415	0.258491		3450	6.2231	3.5882
3453	-1.333	-1.339		3453	0.443102	0.258011		3453	0.443102	0.258011		3453	6.227	3.5901
3456	-1.325	-1.331		3456	0.413862	0.259442		3456	0.413862	0.259442		3456	6.2269	3.5931
3459	-1.316	-1.323		3459	0.437001	0.258109		3459	0.437001	0.258109		3459	6.2371	3.5946
3462	-1.307	-1.316		3462	0.442333	0.260758		3462	0.442333	0.260758		3462	6.2396	3.5976
3465	-1.298	-1.307		3465	0.384131	0.260465		3465	0.384131	0.260465		3465	6.2428	3.5992
3468	-1.289	-1.298		3468	0.386123	0.263639		3468	0.386123	0.263639		3468	6.2441	3.6022
3471	-1.284	-1.292		3471	0.390478	0.261443		3471	0.390478	0.261443		3471	6.2535	3.6043
3474	-1.275	-1.283		3474	0.360914	0.261478		3474	0.360914	0.261478		3474	6.2532	3.6078
3477	-1.265	-1.273		3477	0.406972	0.26075		3477	0.406972	0.26075		3477	6.2605	3.609
3480	-1.258	-1.266		3480	0.398932	0.260287		3480	0.398932	0.260287		3480	6.2645	3.6097
3483	-1.251	-1.259		3483	0.400777	0.260589		3483	0.400777	0.260589		3483	6.2665	3.6123
3486	-1.243	-1.251		3486	0.427349	0.26155		3486	0.427349	0.26155		3486	6.2701	3.6152
3489	-1.235	-1.243		3489	0.428724	0.261398		3489	0.428724	0.261398		3489	6.2842	3.6168
3492	-1.228	-1.236		3492	0.396508	0.263496		3492	0.396508	0.263496		3492	6.2875	3.6188
3495	-1.221	-1.228		3495	0.442701	0.2629		3495	0.442701	0.2629		3495	6.2875	3.6219
3498	-1.211	-1.222		3498	0.407026	0.262359		3498	0.407026	0.262359		3498	7.8273	3.9303
3501	-1.204	-1.213		3501	0.428308	0.26058		3501	0.428308	0.26058		3501	6.2776	3.0686
3504	-1.198	-1.206		3504	0.427698	0.261701		3504	0.427698	0.261701		3504	5.3084	2.474
3507	-1.188	-1.198		3507	0.405963	0.261674		3507	0.405963	0.261674		3507	4.5647	2.0234
3510	-1.183	-1.192		3510	0.392702	0.263408		3510	0.392702	0.263408		3510	3.9918	1.6794
3513	-1.173	-1.183		3513	0.413397	0.26307		3513	0.413397	0.26307		3513	3.1162	1.1884
3516	-1.165	-1.176		3516	0.402427	0.265078		3516	0.402427	0.265078		3516	2.8765	1.0498
3519	-1.158	-1.169		3519	0.423734	0.264812		3519	0.423734	0.264812		3519	2.6789	0.9441
3522	-1.151	-1.162		3522	0.403594	0.266856		3522	0.403594	0.266856		3522	2.5235	0.8577
3525	-1.143	-1.153		3525	0.410135	0.265212		3525	0.410135	0.265212		3525	2.3976	0.7907
3528	-1.138	-1.146		3528	0.426561	0.264562		3528	0.426561	0.264562		3528	2.184	0.6642
3531	-1.129	-1.139		3531	0.427471	0.267532		3531	0.427471	0.267532		3531	2.0984	0.6146
3534	-1.12	-1.131		3534	0.410692	0.266411		3534	0.410692	0.266411		3534	2.0325	0.5693
3537	-1.111	-1.122		3537	0.414803	0.265833		3537	0.414803	0.265833		3537	1.9712	0.5282
3540	-1.105	-1.116		3540	0.411156	0.264856		3540	0.411156	0.264856		3540	1.9119	0.4878
3543	-1.097	-1.109		3543	0.432536	0.264581		3543	0.432536	0.264581		3543	1.7746	0.4094
3546	-1.09	-1.101		3546	0.42551	0.266971		3546	0.42551	0.266971		3546	1.7077	0.375
3549	-1.081	-1.095		3549	0.433238	0.264634		3549	0.433238	0.264634		3549	1.6549	0.342525
3552	-1.075	-1.089		3552	0.43435	0.268367		3552	0.43435	0.268367		3552	1.6118	0.313
3555	-1.067	-1.081		3555	0.416629	0.26746		3555	0.416629	0.26746		3555	1.5617	0.285
3558	-1.058	-1.073		3558	0.409904	0.267398		3558	0.409904	0.267398		3558	1.4481	0.225
3561	-1.051	-1.068		3561	0.410868	0.267381		3561	0.410868	0.267381		3561	1.3921	0.201
3564	-1.044	-1.06		3564	0.42956	0.268314		3564	0.42956	0.268314		3564	1.3523	0.178
3567	-1.038	-1.054		3567	0.426329	0.270154		3567	0.426329	0.270154		3567	1.3091	0.157
3570	-1.031	-1.049		3570	0.413147	0.269034		3570	0.413147	0.269034		3570	1.2719	0.135
3573	-1.022	-1.043		3573	0.432688	0.270242		3573	0.432688	0.270242		3573	1.1852	0.088
3576	-1.015	-1.036		3576	0.422383	0.268438		3576	0.422383	0.268438		3576	1.1626	0.071
3579	-1.006	-1.03		3579	0.434886	0.270829		3579	0.434886	0.270829		3579	1.129	0.051
3582	-0.999	-1.023		3582	0.424686	0.274705		3582	0.424686	0.274705		3582	1.085	0.033
3585	-0.995	-1.018		3585	0.444275	0.271958		3585	0.444275	0.271958		3585	1.0541	0.015
3588	-0.987	-1.01		3588	0.45094	0.272608		3588	0.45094	0.272608		3588	1.0043	-0.02
3591	-0.978	-1.003		3591	0.424465	0.271657		3591	0.424465	0.271657		3591	0.972	-0.037
3594	-0.972	-0.997		3594	0.460678	0.27123		3594	0.460678	0.27123		3594	0.9433	-0.051
3597	-0.964	-0.99		3597	0.437068	0.271754		3597	0.437068	0.271754		3597	0.9247	-0.066
3600	-0.957	-0.986		3600	0.418187	0.271167		3600	0.418187	0.271167		3600	0.8901	-0.08
3603	-0.945	-0.979		3603	0.41978	0.271914		3603	0.41978	0.271914		3603	0.8306	-0.11
3606	-0.938	-0.973		3606	0.459829	0.273513		3606	0.459829	0.273513		3606	0.8129	-0.123
3609	-0.929	-0.969		3609	0.425817	0.274189		3609	0.425817	0.274189		3609	0.7641	-0.135
3612	-0.925	-0.965		3612	0.416781	0.274714		3612	0.416781	0.274714		3612	0.7355	-0.147
3615	-0.919	-0.958		3615	0.402738	0.27355		3615	0.402738	0.27355		3615	0.7114	-0.16
3618	-0.915	-0.95		3618	0.417912	0.27362		3618	0.417912	0.27362		3618	0.6459	-0.185
3621	-0.908	-0.943		3621	0.419059	0.272091		3621	0.419059	0.272091		3621	0.6428	-0.197
3624	-0.901	-0.937		3624	0.460537	0.272794		3624	0.460537	0.272794		3624	0.6166	-0.208
3627	-0.893	-0.932		3627	0.441717	0.273425		3627	0.441717	0.273425		3627	0.5962	-0.218
3630	-0.888	-0.927		3630	0.453891	0.273683		3630	0.453891	0.273683		3630	0.5844	-0.229
3633	-0.88	-0.922		3633	0.458282	0.276145		3633	0.458282	0.276145		3633	0.5333	-0.251
3636	-0.872	-0.917		3636	0.459804	0.271932		3636	0.459804	0.271932		3636	0.515	-0.262
3639	-0.865	-0.911		3639	0.440923	0.273345		3639	0.440923	0.273345		3639	0.4922	-0.271
3642	-0.86	-0.908		3642	0.453481	0.275887		3642	0.453481	0.275887		3642	0.4747	-0.281
3645	-0.853	-0.904		3645	0.432047	0.275336		3645	0.432047	0.275336		3645	0.4663	-0.292
3648	-0.845	-0.898		3648	0.43052	0.27539		3648	0.43052	0.27539		3648	0.4384	-0.31
3651	-0.838	-0.908		3651	0.422353	0.27587		3651	0.422353	0.27587		3651	0.40559	-0.319
3654	-0.832	-0.903		3654	0.450604	0.273718		3654	0.450604	0.273718		3654	0.393	-0.326
3657	-0.827	-0.899		3657	0.448277	0.275772		3657	0.448277	0.275772		3657	0.385	-0.336
3660	-0.821	-0.891		3660	0.450408	0.275131		3660	0.450408	0.275131		3660	0.359	-0.343
3663	-0.813	-0.888		3663	0.444258	0.275781		3663	0.444258	0.275781		3663	0.314	-0.363
3666	-0.811	-0.884		3666	0.444923	0.275052		3666	0.444923	0.275052		3666	0.298	-0.37
3669	-0.856	-0.933		3669	0.452712	0.274794		3669	0.452712	0.274794		3669	0.3	-0.379
				3672	0.434472	0.27746		3672	0.434472	0.27746		3672	0.286	-0.387
				3675	0.443201	0.278999		3675	0.443201	0.278999		3675	0.266	-0.395
				3678	0.466492	0.278999		3678	0.466492	0.278999		3678	0.24	-0.41
				3681	0.434613	0.280323		3681	0.434613	0.280323		3681	0.231	-0.419
				3684	0.4414	0.279167		3684	0.4414	0.279167		3684	0.208	-0.426
				3687	0.457617	0.279274		3687	0.457617	0.279274		3687	0.19	-0.434
				3690	0.424039	0.279754		3690	0.424039	0.279754		3690	0.173	-0.438
				3693	0.452462	0.279531		3693	0.452462	0.279531		3693	0.146	-0.455
				3696	0.456621	0.280839		3696	0.456621	0.280839		3696	0.132	-0.462
				3699	0.451827	0.279025		3699	0.451827	0.279025		3699	0.116	-0.469
				3702	0.430697	0.280972		3702	0.430697	0.280972		3702	0.105	-0.474
				3705	0.442852	0.28043		3705	0.442852	0.28043		3705	0.084	-0.482
				3708	0.448504	0.278803		3708	0.448504	0.278803		3708	0.059	-0.497
				3711	0.457483	0.27899		3711	0.457483	0.27899		3711	0.041	-0.502
				3714	0.474886	0.280981		3714	0.474886	0.280981		3714	0.03	-0.51
				3717	0.461844	0.280874		3717	0.461844	0.280874		3717	0.021	-0.514
				3720	0.458082	0.281389		3720	0.458082	0.281389		3720	0.008	-0.521
				3723	0.457813	0.280394		3723	0.457813	0.280394		3723	-0.009	-0.531
				3726	0.447453	0.280625		3726	0.447453	0.280625		3726	-0.014	-0.537
				3729	0.446322	0.279354		3729	0.446322	0.279354		3729	-0.025	-0.543
				3732	0.431143	0.282394		3732	0.431143	0.282394		3732	-0.041	-0.549
				3735	0.442572	0.283478		3735	0.442572	0.283478		3735	-0.052	-0.555
				3738	0.44231	0.28107		3738	0.44231	0.28107		3738	-0.071	-0.569
				3741	0.442633	0.280198		3741	0.442633	0.280198		3741	-0.077	-0.574
				3744	0.446774	0.281932		3744	0.446774	0.281932		3744	-0.088	-0.578
				3747	0.459492	0.281781		3747	0.459492	0.281781		3747	-0.097	-0.583
				3750	0.452321	0.280323		3750	0.452321	0.280323		3750	-0.108	-0.589
				3753	0.446633	0.28307		3753	0.446633	0.28307		3753	-0.135	-0.599
				3756	0.47587	0.279603		3756	0.47587	0.279603		3756	-0.144	-0.604
				3759	0.45127	0.280794		3759	0.45127	0.280794		3759	-0.156	-0.609
				3762	0.455467	0.28275		3762	0.455467	0.28275		3762	-0.176	-0.614
				3765	0.430018	0.280403		3765	0.430018	0.280403		3765	-0.188	-0.619
				3768	0.440042	0.280857		3768	0.440042	0.280857		3768	-0.21	-0.63
				3771	0.441906	0.283506		3771	0.441906	0.283506		3771	-0.221	-0.632
				3774	0.463604	0.282474		3774	0.463604	0.282474		3774	-0.216	-0.637
				3777	0.399922	0.28594		3777	0.399922	0.28594		3777	-0.231	-0.643
				3780	0.410631	0.286598		3780	0.410631	0.286598		3780	-0.246	-0.647
				3783	0.381903	0.2857		3783	0.381903	0.2857		3783	-0.254	-0.657
				3786	0.415652	0.284634		3786	0.415652	0.284634		3786	-0.265	-0.661
				3789	0.429676	0.283781		3789	0.429676	0.283781		3789	-0.276	-0.666
				3792	0.402133	0.285816		3792	0.402133	0.285816		3792	-0.285	-0.67
				3795	0.451728	0.2849		3795	0.451728	0.2849		3795	-0.299	-0.675
				3798	0.436366	0.28418		3798	0.436366	0.28418		3798	-0.301	-0.683
				3801	0.410001	0.285061		3801	0.410001	0.285061		3801	-0.317	-0.687
				3804	0.421363	0.283781		3804	0.421363	0.283781		3804	-0.328	-0.692
				3807	0.402171	0.286411		3807	0.402171	0.286411		3807	-0.348	-0.695
				3810	0.424961	0.28515		3810	0.424961	0.28515		3810	-0.347	-0.7
				3813	0.443153	0.283478		3813	0.443153	0.283478		3813	-0.38	-0.709
				3816	0.447526	0.286047		3816	0.447526	0.286047		3816	-0.38	-0.713
				3819	0.442285	0.283443		3819	0.442285	0.283443		3819	-0.384	-0.717
				3822	0.422059	0.290011		3822	0.422059	0.290011		3822	-0.396	-0.721
				3825	0.438266	0.286546		3825	0.438266	0.286546		3825	-0.4	-0.724
				3828	0.451491	0.286919		3828	0.451491	0.286919		3828	-0.417	-0.733
				3831	0.465521	0.286385		3831	0.465521	0.286385		3831	-0.423	-0.738
				3834	0.429274	0.286341		3834	0.429274	0.286341		3834	-0.429	-0.739
				3837	0.44025	0.286385		3837	0.44025	0.286385		3837	-0.432	-0.743
				3840	0.431424	0.287265		3840	0.431424	0.287265		3840	-0.442	-0.748
				3843	0.432126	0.286394		3843	0.432126	0.286394		3843	-0.459	-0.755
				3846	0.444906	0.286936		3846	0.444906	0.286936		3846	-0.471	-0.759
				3849	0.431851	0.285826		3849	0.431851	0.285826		3849	-0.463	-0.763
				3852	0.431546	0.291284		3852	0.431546	0.291284		3852	-0.468	-0.765
				3855	0.445662	0.290039		3855	0.445662	0.290039		3855	-0.462	-0.769
				3858	0.452218	0.290101		3858	0.452218	0.290101		3858	-0.487	-0.775
				3861	0.436439	0.289817		3861	0.436439	0.289817		3861	-0.497	-0.779
				3864	0.434563	0.291496		3864	0.434563	0.291496		3864	-0.505	-0.782
				3867	0.45143	0.292243		3867	0.45143	0.292243		3867	-0.496	-0.786
				3870	0.441858	0.292571		3870	0.441858	0.292571		3870	-0.506	-0.789
				3873	0.444557	0.293737		3873	0.444557	0.293737		3873	-0.522	-0.797
				3876	0.461062	0.293958		3876	0.461062	0.293958		3876	-0.526	-0.798
				3879	0.447476	0.291319		3879	0.447476	0.291319		3879	-0.534	-0.801
				3882	0.464794	0.292767		3882	0.464794	0.292767		3882	-0.544	-0.804
				3885	0.465167	0.292652		3885	0.465167	0.292652		3885	-0.555	-0.807
				3888	0.455484	0.292599		3888	0.455484	0.292599		3888	-0.554	-0.814
				3891	0.460121	0.29307		3891	0.460121	0.29307		3891	-0.561	-0.818
				3894	0.474306	0.291799		3894	0.474306	0.291799		3894	-0.564	-0.821
				3897	0.442449	0.290048		3897	0.442449	0.290048		3897	-0.576	-0.825
				3900	0.44714	0.291905		3900	0.44714	0.291905		3900	-0.582	-0.828
				3903	0.473554	0.292821		3903	0.473554	0.292821		3903	-0.597	-0.835
				3906	0.485173	0.291888		3906	0.485173	0.291888		3906	-0.598	-0.839
				3909	0.463627	0.292501		3909	0.463627	0.292501		3909	-0.601	-0.839
				3912	0.490694	0.291247		3912	0.490694	0.291247		3912	-0.606	-0.841
				3915	0.493021	0.291141		3915	0.493021	0.291141		3915	-0.604	-0.845
				3918	0.502612	0.29171		3918	0.502612	0.29171		3918	-0.617	-0.851
				3921	0.483908	0.294261		3921	0.483908	0.294261		3921	-0.619	-0.854
				3924	0.488575	0.291718		3924	0.488575	0.291718		3924	-0.634	-0.858
				3927	0.436469	0.294741		3927	0.436469	0.294741		3927	-0.635	-0.859
				3930	0.472436	0.291736		3930	0.472436	0.291736		3930	-0.641	-0.861
				3933	0.482308	0.291051		3933	0.482308	0.291051		3933	-0.656	-0.87
				3936	0.457366	0.292421		3936	0.457366	0.292421		3936	-0.667	-0.871
				3939	0.464263	0.29131		3939	0.464263	0.29131		3939	-0.661	-0.874
				3942	0.464257	0.292385		3942	0.464257	0.292385		3942	-0.678	-0.877
				3945	0.470506	0.292021		3945	0.470506	0.292021		3945	-0.673	-0.879
				3948	0.459187	0.292305		3948	0.459187	0.292305		3948	-0.68	-0.885
				3951	0.451716	0.294439		3951	0.451716	0.294439		3951	-0.688	-0.89
				3954	0.457109	0.295603		3954	0.457109	0.295603		3954	-0.693	-0.89
				3957	0.460768	0.294714		3957	0.460768	0.294714		3957	-0.695	-0.893
				3960	0.446835	0.29331		3960	0.446835	0.29331		3960	-0.697	-0.895
				3963	0.449279	0.293844		3963	0.449279	0.293844		3963	-0.699	-0.9
				3966	0.450385	0.293469		3966	0.450385	0.293469		3966	-0.707	-0.904
				3969	0.453994	0.295923		3969	0.453994	0.295923		3969	-0.719	-0.907
				3972	0.478197	0.294697		3972	0.478197	0.294697		3972	-0.72	-0.909
				3975	0.479687	0.295603		3975	0.479687	0.295603		3975	-0.729	-0.91
				3978	0.49753	0.294928		3978	0.49753	0.294928		3978	-0.736	-0.915
				3981	0.469131	0.295017		3981	0.469131	0.295017		3981	-0.734	-0.917
				3984	0.481671	0.293345		3984	0.481671	0.293345		3984	-0.748	-0.92
				3987	0.457042	0.297087		3987	0.457042	0.297087		3987	-0.738	-0.923
				3990	0.478905	0.296518		3990	0.478905	0.296518		3990	-0.754	-0.924
				3993	0.45667	0.296509		3993	0.45667	0.296509		3993	-0.748	-0.93
				3996	0.467995	0.297132		3996	0.467995	0.297132		3996	-0.752	-0.932
				3999	0.469077	0.296598		3999	0.469077	0.296598		3999	-0.752	-0.935
				4002	0.495972	0.299088		4002	0.495972	0.299088		4002	-0.762	-0.936
				4005	0.48351	0.298358		4005	0.48351	0.298358		4005	-0.757	-0.938
				4008	0.482789	0.297017		4008	0.482789	0.297017		4008	-0.768	-0.944
				4011	0.485917	0.297034		4011	0.485917	0.297034		4011	-0.767	-0.946
				4014	0.456499	0.300118		4014	0.456499	0.300118		4014	-0.774	-0.949
				4017	0.458362	0.300456		4017	0.458362	0.300456		4017	-0.787	-0.951
				4020	0.484164	0.299354		4020	0.484164	0.299354		4020	-0.782	-0.953
				4023	0.48185	0.299808		4023	0.48185	0.299808		4023	-0.789	-0.957
				4026	0.449835	0.298981		4026	0.449835	0.298981		4026	-0.8	-0.958
				4029	0.462901	0.299043		4029	0.462901	0.299043		4029	-0.814	-0.961
				4032	0.450005	0.297292		4032	0.450005	0.297292		4032	-0.812	-0.964
				4035	0.447306	0.298421		4035	0.447306	0.298421		4035	-0.814	-0.964
				4038	0.46951	0.301443		4038	0.46951	0.301443		4038	-0.81	-0.969
				4041	0.47381	0.30051		4041	0.47381	0.30051		4041	-0.821	-0.972
				4044	0.455436	0.298528		4044	0.455436	0.298528		4044	-0.821	-0.973
				4047	0.466572	0.301568		4047	0.466572	0.301568		4047	-0.827	-0.976
				4050	0.460226	0.300972		4050	0.460226	0.300972		4050	-0.837	-0.977
				4053	0.458771	0.302946		4053	0.458771	0.302946		4053	-0.843	-0.981
				4056	0.472301	0.302839		4056	0.472301	0.302839		4056	-0.845	-0.983
				4059	0.47604	0.303621		4059	0.47604	0.303621		4059	-0.847	-0.984
				4062	0.482869	0.302892		4062	0.482869	0.302892		4062	-0.858	-0.987
				4065	0.478104	0.304928		4065	0.478104	0.304928		4065	-0.864	-0.989
				4068	0.463646	0.303923		4068	0.463646	0.303923		4068	-0.867	-0.994
				4071	0.486625	0.302207		4071	0.486625	0.302207		4071	-0.871	-0.995
				4074	0.495226	0.302697		4074	0.495226	0.302697		4074	-0.867	-0.998
				4077	0.474672	0.302759		4077	0.474672	0.302759		4077	-0.869	-1.001
				4080	0.466254	0.30219		4080	0.466254	0.30219		4080	-0.87	-1.003
				4083	0.486919	0.303301		4083	0.486919	0.303301		4083	-0.865	-1.008
				4086	0.495245	0.304457		4086	0.495245	0.304457		4086	-0.867	-1.008
				4089	0.484445	0.304359		4089	0.484445	0.304359		4089	-0.877	-1.01
				4092	0.49924	0.306892		4092	0.49924	0.306892		4092	-0.881	-1.012
				4095	0.494543	0.305826		4095	0.494543	0.305826		4095	-0.884	-1.015
				4098	0.497952	0.305079		4098	0.497952	0.305079		4098	-0.904	-1.018
				4101	0.495569	0.306847		4101	0.495569	0.306847		4101	-0.903	-1.019
				4104	0.468106	0.305861		4104	0.468106	0.305861		4104	-0.906	-1.02
				4107	0.470853	0.30579		4107	0.470853	0.30579		4107	-0.908	-1.023
				4110	0.490194	0.306803		4110	0.490194	0.306803		4110	-0.903	-1.025
				4113	0.479454	0.308118		4113	0.479454	0.308118		4113	-0.913	-1.028
				4116	0.498336	0.308456		4116	0.498336	0.308456		4116	-0.906	-1.03
				4119	0.494629	0.307381		4119	0.494629	0.307381		4119	-0.923	-1.032
				4122	0.472778	0.309461		4122	0.472778	0.309461		4122	-0.923	-1.034
				4125	0.474634	0.310492		4125	0.474634	0.310492		4125	-0.93	-1.036
				4128	0.486816	0.312305		4128	0.486816	0.312305		4128	-0.939	-1.04
				4131	0.476364	0.309923		4131	0.476364	0.309923		4131	-0.945	-1.041
				4134	0.492569	0.309372		4134	0.492569	0.309372		4134	-0.955	-1.043
				4137	0.476957	0.31115		4137	0.476957	0.31115		4137	-0.948	-1.045
				4140	0.473457	0.312235		4140	0.473457	0.312235		4140	-0.969	-1.046
				4143	0.499783	0.311781		4143	0.499783	0.311781		4143	-0.963	-1.049
				4146	0.480885	0.309736		4146	0.480885	0.309736		4146	-0.974	-1.05
				4149	0.504224	0.310608		4149	0.504224	0.310608		4149	-0.983	-1.054
				4152	0.471996	0.314012		4152	0.471996	0.314012		4152	-0.981	-1.055
				4155	0.450164	0.312669		4155	0.450164	0.312669		4155	-0.985	-1.057
				4158	0.443554	0.311363		4158	0.443554	0.311363		4158	-0.999	-1.061
				4161	0.447703	0.312599		4161	0.447703	0.312599		4161	-0.993	-1.064
				4164	0.479857	0.315514		4164	0.479857	0.315514		4164	-1.002	-1.065
				4167	0.458326	0.314199		4167	0.458326	0.314199		4167	-1.005	-1.067
				4170	0.447006	0.313613		4170	0.447006	0.313613		4170	-1.006	-1.066
				4173	0.467555	0.312892		4173	0.467555	0.312892		4173	-1.006	-1.07
				4176	0.460073	0.314457		4176	0.460073	0.314457		4176	-1.002	-1.072
				4179	0.479742	0.315355		4179	0.479742	0.315355		4179	-1.013	-1.074
				4182	0.48665	0.312385		4182	0.48665	0.312385		4182	-1.015	-1.076
				4185	0.483761	0.315248		4185	0.483761	0.315248		4185	-1.03	-1.079
				4188	0.446774	0.316359		4188	0.446774	0.316359		4188	-1.027	-1.079
				4191	0.451453	0.315292		4191	0.451453	0.315292		4191	-1.043	-1.081
				4194	0.44198	0.316928		4194	0.44198	0.316928		4194	-1.037	-1.083
				4197	0.435248	0.318243		4197	0.435248	0.318243		4197	-1.044	-1.084
				4200	0.427612	0.315986		4200	0.427612	0.315986		4200	-1.039	-1.085
				4203	0.44573	0.316164		4203	0.44573	0.316164		4203	-1.067	-1.089
				4206	0.431223	0.317318		4206	0.431223	0.317318		4206	-1.064	-1.091
				4209	0.448601	0.316101		4209	0.448601	0.316101		4209	-1.062	-1.092
				4212	0.465716	0.319381		4212	0.465716	0.319381		4212	-1.078	-1.093
				4215	0.475307	0.321061		4215	0.475307	0.321061		4215	-1.078	-1.094
				4218	0.484666	0.317328		4218	0.484666	0.317328		4218	-1.075	-1.098
				4221	0.485789	0.320013		4221	0.485789	0.320013		4221	-1.069	-1.098
				4224	0.471673	0.321221		4224	0.471673	0.321221		4224	-1.075	-1.101
				4227	0.455766	0.321594		4227	0.455766	0.321594		4227	-1.079	-1.103
				4230	0.448161	0.321053		4230	0.448161	0.321053		4230	-1.078	-1.103
				4233	0.463139	0.320377		4233	0.463139	0.320377		4233	-1.094	-1.106
				4236	0.448838	0.320501		4236	0.448838	0.320501		4236	-1.098	-1.109
				4239	0.48133	0.321426		4239	0.48133	0.321426		4239	-1.106	-1.11
				4242	0.463566	0.322795		4242	0.463566	0.322795		4242	-1.098	-1.112
				4245	0.454709	0.32283		4245	0.454709	0.32283		4245	-1.097	-1.111
				4248	0.47133	0.32147		4248	0.47133	0.32147		4248	-1.099	-1.114
				4251	0.458112	0.322377		4251	0.458112	0.322377		4251	-1.593	0.6163
				4254	0.470787	0.32211		4254	0.470787	0.32211		4254	0.123	1.6576
				4257	0.468698	0.323897		4257	0.468698	0.323897		4257	1.0476	2.3092
				4260	0.457947	0.322741		4260	0.457947	0.322741		4260	1.6493	2.6939
				4263	0.475612	0.320715		4263	0.475612	0.320715		4263	2.3979	3.0773
				4266	0.438674	0.322305		4266	0.438674	0.322305		4266	2.6071	3.1536
				4269	0.470811	0.322972		4269	0.470811	0.322972		4269	2.8148	3.2025
				4272	0.467135	0.325079		4272	0.467135	0.325079		4272	2.9818	3.238
				4275	0.459162	0.324972		4275	0.459162	0.324972		4275	3.1246	3.2627
				4278	0.480158	0.322074		4278	0.480158	0.322074		4278	3.4248	3.301
				4281	0.457757	0.323763		4281	0.457757	0.323763		4281	3.5407	3.3122
				4284	0.440433	0.324616		4284	0.440433	0.324616		4284	3.6408	3.3223
				4287	0.443085	0.327381		4287	0.443085	0.327381		4287	3.7377	3.3325
				4290	0.442829	0.325772		4290	0.442829	0.325772		4290	3.8409	3.3402
				4293	0.450831	0.323701		4293	0.450831	0.323701		4293	4.0125	3.3577
				4296	0.473804	0.324003		4296	0.473804	0.324003		4296	4.1121	3.3678
				4299	0.463963	0.32467		4299	0.463963	0.32467		4299	4.143	3.3754
				4302	0.426989	0.323319		4302	0.426989	0.323319		4302	4.2193	3.3805
				4305	0.443525	0.325719		4305	0.443525	0.325719		4305	4.2856	3.3886
				4308	0.464098	0.325283		4308	0.464098	0.325283		4308	4.4194	3.3992
				4311	0.463175	0.323692		4311	0.463175	0.323692		4311	4.4684	3.4059
				4314	0.448784	0.32467		4314	0.448784	0.32467		4314	4.5184	3.4113
				4317	0.450726	0.324723		4317	0.450726	0.324723		4317	4.5642	3.4184
				4320	0.473199	0.323763		4320	0.473199	0.323763		4320	4.5978	3.423
				4323	0.47083	0.324804		4323	0.47083	0.324804		4323	4.6861	3.4345
				4326	0.475008	0.323247		4326	0.475008	0.323247		4326	4.7274	3.4402
				4329	0.447953	0.324403		4329	0.447953	0.324403		4329	4.7762	3.446
				4332	0.482533	0.327097		4332	0.482533	0.327097		4332	4.8139	3.4499
				4335	0.466218	0.326945		4335	0.466218	0.326945		4335	4.8508	3.4538
				4338	0.449425	0.323461		4338	0.449425	0.323461		4338	4.946	3.4659
				4341	0.460384	0.324457		4341	0.460384	0.324457		4341	4.9747	3.47
				4344	0.463188	0.325835		4344	0.463188	0.325835		4344	4.9996	3.4747
				4347	0.443579	0.324972		4347	0.443579	0.324972		4347	5.0365	3.4804
				4350	0.483584	0.325914		4350	0.483584	0.325914		4350	5.0755	3.4849
				4353	0.452088	0.326502		4353	0.452088	0.326502		4353	5.1433	3.495
				4356	0.461777	0.326243		4356	0.461777	0.326243		4356	5.2009	3.4997
				4359	0.482142	0.326376		4359	0.482142	0.326376		4359	5.2238	3.5041
				4362	0.481617	0.329426		4362	0.481617	0.329426		4362	5.2594	3.5087
				4365	0.478459	0.327052		4365	0.478459	0.327052		4365	5.2781	3.5129
				4368	0.457361	0.328119		4368	0.457361	0.328119		4368	5.3402	3.5238
				4371	0.469321	0.329915		4371	0.469321	0.329915		4371	5.3788	3.5276
				4374	0.470597	0.329852		4374	0.470597	0.329852		4374	5.4038	3.5321
				4377	0.483474	0.332564		4377	0.483474	0.332564		4377	5.4184	3.535
				4380	0.462571	0.330545		4380	0.462571	0.330545		4380	5.4515	3.54
				4383	0.474397	0.32947		4383	0.474397	0.32947		4383	5.4954	3.548
				4386	0.47513	0.328591		4386	0.47513	0.328591		4386	5.51	3.5537
				4389	0.479717	0.329782		4389	0.479717	0.329782		4389	5.5396	3.5557
				4392	0.469308	0.330226		4392	0.469308	0.330226		4392	5.5582	3.5623
				4395	0.474458	0.332057		4395	0.474458	0.332057		4395	5.5853	3.5663
				4398	0.482821	0.330813		4398	0.482821	0.330813		4398	5.6265	3.5753
				4401	0.489961	0.329861		4401	0.489961	0.329861		4401	5.6552	3.5785
				4404	0.480555	0.330528		4404	0.480555	0.330528		4404	5.6676	3.5824
				4407	0.465197	0.333764		4407	0.465197	0.333764		4407	5.6911	3.585
				4410	0.488984	0.331417		4410	0.488984	0.331417		4410	5.7239	3.5915
				4413	0.512648	0.331897		4413	0.512648	0.331897		4413	5.7758	3.6029
				4416	0.483615	0.332226		4416	0.483615	0.332226		4416	5.8015	3.6054
				4419	0.496882	0.331239		4419	0.496882	0.331239		4419	5.8156	3.6085
				4422	0.486785	0.332608		4422	0.486785	0.332608		4422	5.8335	3.6135
				4425	0.469083	0.334572		4425	0.469083	0.334572		4425	5.8547	3.6169
				4428	0.488336	0.334564		4428	0.488336	0.334564		4428	5.9069	3.6246
				4431	0.48447	0.331675		4431	0.48447	0.331675		4431	5.9178	3.6269
				4434	0.460934	0.331977		4434	0.460934	0.331977		4434	5.9244	3.6309
				4437	0.477604	0.334457		4437	0.477604	0.334457		4437	5.9513	3.6359
				4440	0.490444	0.335897		4440	0.490444	0.335897		4440	5.9717	3.6375
				4443	0.45441	0.333212		4443	0.45441	0.333212		4443	6.0035	3.647
				4446	0.467074	0.334093		4446	0.467074	0.334093		4446	6.0189	3.6498
				4449	0.483621	0.333808		4449	0.483621	0.333808		4449	6.0327	3.653
				4452	0.801702	0.416396		4452	0.801702	0.416396		4452	6.0402	3.6571
				4455	0.782514	0.408066		4455	0.782514	0.408066		4455	6.0575	3.6628
				4458	0.777903	0.397987		4458	0.777903	0.397987		4458	6.0837	3.6694
				4461	0.712805	0.385089		4461	0.712805	0.385089		4461	6.1025	3.6731
				4464	0.70619	0.374893		4464	0.70619	0.374893		4464	6.1137	3.677
				4467	0.644781	0.350137		4467	0.644781	0.350137		4467	6.1279	3.6801
				4470	0.601838	0.343666		4470	0.601838	0.343666		4470	6.14	3.6837
				4473	0.584252	0.343293		4473	0.584252	0.343293		4473	6.1695	3.6922
				4476	0.607824	0.340439		4476	0.607824	0.340439		4476	6.1805	3.696
				4479	0.613028	0.336537		4479	0.613028	0.336537		4479	6.1962	3.6972
				4482	0.583054	0.33219		4482	0.583054	0.33219		4482	6.2102	3.7006
				4485	0.557638	0.331834		4485	0.557638	0.331834		4485	6.2289	3.7052
				4488	0.521743	0.330013		4488	0.521743	0.330013		4488	6.2517	3.712
				4491	0.536141	0.327514		4491	0.536141	0.327514		4491	6.2652	3.7156
				4494	0.529679	0.327843		4494	0.529679	0.327843		4494	6.2819	3.7195
				4497	0.549592	0.326742		4497	0.549592	0.326742		4497	6.292	3.7228
				4500	0.562512	0.324706		4500	0.562512	0.324706		4500	6.3023	3.7266
				4503	0.562615	0.325604		4503	0.562615	0.325604		4503	6.3229	3.734
				4506	0.519069	0.326537		4506	0.519069	0.326537		4506	6.3295	3.7365
				4509	0.512074	0.32603		4509	0.512074	0.32603		4509	6.3383	3.7392
				4512	0.522947	0.329782		4512	0.522947	0.329782		4512	6.3423	3.7425
				4515	0.503051	0.327408		4515	0.503051	0.327408		4515	6.3585	3.7474
				4518	0.521329	0.327693		4518	0.521329	0.327693		4518	6.3864	3.7539
				4521	0.48949	0.325506		4521	0.48949	0.325506		4521	6.3983	3.7557
				4524	0.470603	0.32747		4524	0.470603	0.32747		4524	6.4058	3.7582
				4527	0.495232	0.327479		4527	0.495232	0.327479		4527	6.4137	3.7627
				4530	0.497633	0.326892		4530	0.497633	0.326892		4530	6.4327	3.7654
				4533	0.510033	0.326742		4533	0.510033	0.326742		4533	6.4547	3.7722
				4536	0.508892	0.328225		4536	0.508892	0.328225		4536	6.4699	3.7745
				4539	0.485997	0.329488		4539	0.485997	0.329488		4539	6.4733	3.7792
				4542	0.471709	0.327835		4542	0.471709	0.327835		4542	6.485	3.7805
				4545	0.480267	0.329968		4545	0.480267	0.329968		4545	6.4915	3.7834
				4548	0.49445	0.329372		4548	0.49445	0.329372		4548	6.5201	3.7899
				4551	0.470433	0.330999		4551	0.470433	0.330999		4551	6.5175	3.7929
				4554	0.456224	0.330342		4554	0.456224	0.330342		4554	6.5281	3.7953
				4557	0.446566	0.330216		4557	0.446566	0.330216		4557	6.5402	3.7985
				4560	0.453456	0.33091		4560	0.453456	0.33091		4560	6.5425	3.8027
				4563	0.480334	0.33171		4563	0.480334	0.33171		4563	6.5685	3.8089
				4566	0.469125	0.332154		4566	0.469125	0.332154		4566	6.5734	3.8099
				4569	0.4991	0.329586		4569	0.4991	0.329586		4569	6.583	3.8127
				4572	0.461447	0.332128		4572	0.461447	0.332128		4572	6.5954	3.8158
				4575	0.459223	0.331372		4575	0.459223	0.331372		4575	6.5953	3.8186
				4578	0.455907	0.332634		4578	0.455907	0.332634		4578	6.6138	3.826
				4581	0.450072	0.334154		4581	0.450072	0.334154		4581	6.6212	3.8273
				4584	0.462546	0.331577		4584	0.462546	0.331577		4584	6.6349	3.8299
				4587	0.456987	0.333061		4587	0.456987	0.333061		4587	6.6452	3.8307
				4590	0.457531	0.331719		4590	0.457531	0.331719		4590	6.654	3.8349
				4593	0.442596	0.331585		4593	0.442596	0.331585		4593	6.6696	3.8399
				4596	0.451436	0.333604		4596	0.451436	0.333604		4596	6.6745	3.8433
				4599	0.453408	0.333497		4599	0.453408	0.333497		4599	6.6822	3.844
				4602	0.478502	0.333168		4602	0.478502	0.333168		4602	6.6896	3.8464
				4605	0.466224	0.333942		4605	0.466224	0.333942		4605	6.6943	3.8496
				4608	0.460768	0.33451		4608	0.460768	0.33451		4608	6.7136	3.8531
				4611	0.460909	0.334403		4611	0.460909	0.334403		4611	6.7079	3.8566
				4614	0.469228	0.332305		4614	0.469228	0.332305		4614	6.7206	3.8571
				4617	0.447587	0.333942		4617	0.447587	0.333942		4617	6.7268	3.8615
				4620	0.46251	0.331755		4620	0.46251	0.331755		4620	6.7392	3.8629
				4623	0.427038	0.332342		4623	0.427038	0.332342		4623	6.7464	3.8705
				4626	0.45524	0.334368		4626	0.45524	0.334368		4626	6.7496	3.8719
				4629	0.469871	0.334003		4629	0.469871	0.334003		4629	6.7582	3.8748
				4632	0.44876	0.337648		4632	0.44876	0.337648		4632	6.7647	3.8771
				4635	0.436475	0.336599		4635	0.436475	0.336599		4635	6.7816	3.8776
				4638	0.422334	0.336875		4638	0.422334	0.336875		4638	6.7888	3.883
				4641	0.432267	0.338146		4641	0.432267	0.338146		4641	6.7901	3.8834
				4644	0.445803	0.337782		4644	0.445803	0.337782		4644	6.8016	3.8877
				4647	0.448906	0.335933		4647	0.448906	0.335933		4647	6.8044	3.8888
				4650	0.447386	0.335408		4650	0.447386	0.335408		4650	6.8122	3.8912
				4653	0.446329	0.337701		4653	0.446329	0.337701		4653	6.8297	3.8955
				4656	0.45243	0.338705		4656	0.45243	0.338705		4656	6.8254	3.8989
				4659	0.466683	0.33891		4659	0.466683	0.33891		4659	6.8367	3.9006
				4662	0.462845	0.338786		4662	0.462845	0.338786		4662	6.8392	3.9034
				4665	0.456255	0.337799		4665	0.456255	0.337799		4665	6.8429	3.9029
				4668	0.474531	0.33611		4668	0.474531	0.33611		4668	6.8566	3.9069
				4671	0.477713	0.338919		4671	0.477713	0.338919		4671	6.8758	3.9105
				4674	0.473377	0.33835		4674	0.473377	0.33835		4674	6.8705	3.9131
				4677	0.471025	0.339435		4677	0.471025	0.339435		4677	6.8694	3.9139
				4680	0.469657	0.342084		4680	0.469657	0.342084		4680	6.8811	3.9163
				4683	0.455436	0.340892		4683	0.455436	0.340892		4683	6.9008	3.9201
				4686	0.45524	0.341844		4686	0.45524	0.341844		4686	6.8991	3.9231
				4689	0.453334	0.339995		4689	0.453334	0.339995		4689	6.9093	3.9257
				4692	0.462546	0.34147		4692	0.462546	0.34147		4692	6.9102	3.9256
				4695	0.444349	0.338884		4695	0.444349	0.338884		4695	6.9144	3.9277
				4698	0.462851	0.338768		4698	0.462851	0.338768		4698	6.9108	3.9303
				4701	0.44678	0.338013		4701	0.44678	0.338013		4701	6.9219	3.9324
				4704	0.467244	0.339034		4704	0.467244	0.339034		4704	6.9266	3.9346
				4707	0.474262	0.34372		4707	0.474262	0.34372		4707	6.9329	3.9354
				4710	0.485587	0.341293		4710	0.485587	0.341293		4710	6.9323	3.9383
				4713	0.469834	0.341541		4713	0.469834	0.341541		4713	6.9463	3.9416
				4716	0.459602	0.339524		4716	0.459602	0.339524		4716	6.9447	3.9442
				4719	0.479479	0.340928		4719	0.479479	0.340928		4719	6.9497	3.9477
				4722	0.456182	0.340537		4722	0.456182	0.340537		4722	6.9532	3.9503
				4725	0.489698	0.340804		4725	0.489698	0.340804		4725	6.9591	3.9505
				4728	0.481709	0.339684		4728	0.481709	0.339684		4728	6.973	3.9549
				4731	0.475612	0.339559		4731	0.475612	0.339559		4731	6.9723	3.9554
				4734	0.466425	0.341186		4734	0.466425	0.341186		4734	6.9786	3.9586
				4737	0.453097	0.34203		4737	0.453097	0.34203		4737	6.9798	3.9586
				4740	0.442951	0.339559		4740	0.442951	0.339559		4740	6.9886	3.9617
				4743	0.461569	0.340048		4743	0.461569	0.340048		4743	6.9972	3.9668
				4746	0.470128	0.343221		4746	0.470128	0.343221		4746	6.9979	3.968
				4749	0.468808	0.341746		4749	0.468808	0.341746		4749	7.005	3.9691
				4752	0.472986	0.342911		4752	0.472986	0.342911		4752	7.0091	3.9707
				4755	0.455345	0.341986		4755	0.455345	0.341986		4755	7.0123	3.9727
				4758	0.459198	0.341354		4758	0.459198	0.341354		4758	7.0196	3.9767
				4761	0.473724	0.341639		4761	0.473724	0.341639		4761	7.0257	3.9759
				4764	0.458313	0.344715		4764	0.458313	0.344715		4764	7.0244	3.9777
				4767	0.465882	0.344404		4767	0.465882	0.344404		4767	8.7116	4.1619
				4770	0.47092	0.345044		4770	0.47092	0.345044		4770	7.1354	3.3082
				4773	0.458807	0.344954		4773	0.458807	0.344954		4773	6.0728	2.6913
				4776	0.461819	0.341781		4776	0.461819	0.341781		4776	5.2559	2.2192
				4779	0.437202	0.342626		4779	0.437202	0.342626		4779	4.6158	1.8572
				4782	0.464892	0.34452		4782	0.464892	0.34452		4782	3.6452	1.3385
				4785	0.458685	0.343826		4785	0.458685	0.343826		4785	3.356	1.194
				4788	0.467805	0.34259		4788	0.467805	0.34259		4788	3.144	1.0803
				4791	0.492344	0.340128		4791	0.492344	0.340128		4791	2.9661	0.9884
				4794	0.471507	0.342617		4794	0.471507	0.342617		4794	2.8206	0.9124
				4797	0.459791	0.344448		4797	0.459791	0.344448		4797	2.5857	0.7742
				4800	0.474275	0.344954		4800	0.474275	0.344954		4800	2.4969	0.7213
				4803	0.457592	0.346519		4803	0.457592	0.346519		4803	2.3957	0.6725
				4806	0.448204	0.34435		4806	0.448204	0.34435		4806	2.3285	0.6263
				4809	0.433348	0.345702		4809	0.433348	0.345702		4809	2.2487	0.5834
				4812	0.461172	0.345569		4812	0.461172	0.345569		4812	2.0921	0.494
				4815	0.48676	0.34452		4815	0.48676	0.34452		4815	2.0198	0.4563
				4818	0.455961	0.34515		4818	0.455961	0.34515		4818	1.9541	0.4217
				4821	0.45411	0.346368		4821	0.45411	0.346368		4821	1.8879	0.3901
				4824	0.459522	0.344706		4824	0.459522	0.344706		4824	1.8206	0.3575
				4827	0.469846	0.348075		4827	0.469846	0.348075		4827	1.6992	0.291
				4830	0.458032	0.346145		4830	0.458032	0.346145		4830	1.6621	0.264
				4833	0.458814	0.345026		4833	0.458814	0.345026		4833	1.6028	0.237
				4836	0.454837	0.348066		4836	0.454837	0.348066		4836	1.5575	0.211
				4839	0.446726	0.346581		4839	0.446726	0.346581		4839	1.5132	0.188
				4842	0.461618	0.350128		4842	0.461618	0.350128		4842	1.4041	0.139
				4845	0.462101	0.34988		4845	0.462101	0.34988		4845	1.358	0.118
				4848	0.43066	0.352172		4848	0.43066	0.352172		4848	1.3308	0.097
				4851	0.445559	0.350582		4851	0.445559	0.350582		4851	1.2854	0.076
				4854	0.444759	0.351817		4854	0.444759	0.351817		4854	1.2559	0.058
				4857	0.459627	0.348341		4857	0.459627	0.348341		4857	1.1847	0.019
				4860	0.460793	0.351435		4860	0.460793	0.351435		4860	1.1514	0.001
				4863	0.471709	0.348661		4863	0.471709	0.348661		4863	1.1274	-0.016
				4866	0.471153	0.351737		4866	0.471153	0.351737		4866	1.0993	-0.03
				4869	0.441923	0.35027		4869	0.441923	0.35027		4869	1.0649	-0.047
				4872	0.439077	0.354128		4872	0.439077	0.354128		4872	1.0021	-0.08
				4875	0.460793	0.353177		4875	0.460793	0.353177		4875	0.9648	-0.095
				4878	0.456762	0.353212		4878	0.456762	0.353212		4878	0.9462	-0.107
				4881	0.456218	0.352128		4881	0.456218	0.352128		4881	0.9216	-0.123
				4884	0.461991	0.351408		4884	0.461991	0.351408		4884	0.8983	-0.138
				4887	0.490127	0.352662		4887	0.490127	0.352662		4887	0.8473	-0.164
				4890	0.4454	0.351675		4890	0.4454	0.351675		4890	0.8201	-0.179
				4893	0.472974	0.351817		4893	0.472974	0.351817		4893	0.7986	-0.189
				4896	0.444288	0.352048		4896	0.444288	0.352048		4896	0.7678	-0.203
				4899	0.450042	0.353249		4899	0.450042	0.353249		4899	0.7497	-0.214
				4902	0.436103	0.353524		4902	0.436103	0.353524		4902	0.7056	-0.241
				4905	0.465722	0.353604		4905	0.465722	0.353604		4905	0.6802	-0.253
				4908	0.476835	0.35235		4908	0.476835	0.35235		4908	0.6583	-0.264
				4911	0.46212	0.353364		4911	0.46212	0.353364		4911	0.634	-0.274
				4914	0.472961	0.354919		4914	0.472961	0.354919		4914	0.6214	-0.285
				4917	0.485545	0.354875		4917	0.485545	0.354875		4917	0.5698	-0.31
				4920	0.481171	0.355213		4920	0.481171	0.355213		4920	0.5487	-0.32
				4923	0.477629	0.356422		4923	0.477629	0.356422		4923	0.5397	-0.329
				4926	0.484073	0.356208		4926	0.484073	0.356208		4926	0.5255	-0.337
				4929	0.470023	0.357302		4929	0.470023	0.357302		4929	0.5121	-0.346
				4932	0.467805	0.357568		4932	0.467805	0.357568		4932	0.4596	-0.366
				4935	0.465979	0.355541		4935	0.465979	0.355541		4935	0.4471	-0.375
				4938	0.474079	0.356947		4938	0.474079	0.356947		4938	0.4221	-0.384
				4941	0.43014	0.356369		4941	0.43014	0.356369		4941	0.41109	-0.392
				4944	0.451936	0.355995		4944	0.451936	0.355995		4944	0.386	-0.4
				4947	0.466254	0.357399		4947	0.466254	0.357399		4947	0.336	-0.419
				4950	0.459388	0.36147		4950	0.459388	0.36147		4950	0.33	-0.426
				4953	0.460592	0.358031		4953	0.460592	0.358031		4953	0.31	-0.436
				4956	0.467482	0.357408		4956	0.467482	0.357408		4956	0.298	-0.443
				4959	0.441387	0.357808		4959	0.441387	0.357808		4959	0.287	-0.451
				4962	0.495783	0.35867		4962	0.495783	0.35867		4962	0.246	-0.469
				4965	0.458423	0.358448		4965	0.458423	0.358448		4965	0.231	-0.475
				4968	0.479638	0.35771		4968	0.479638	0.35771		4968	0.204	-0.482
				4971	0.458271	0.35964		4971	0.458271	0.35964		4971	0.193	-0.49
				4974	0.441557	0.358964		4974	0.441557	0.358964		4974	0.171	-0.497
				4977	0.443836	0.359862		4977	0.443836	0.359862		4977	0.139	-0.513
				4980	0.44744	0.358786		4980	0.44744	0.358786		4980	0.129	-0.519
				4983	0.459394	0.358315		4983	0.459394	0.358315		4983	0.118	-0.526
				4986	0.453921	0.359684		4986	0.453921	0.359684		4986	0.104	-0.53
				4989	0.452407	0.35923		4989	0.452407	0.35923		4989	0.087	-0.539
				4992	0.452455	0.359666		4992	0.452455	0.359666		4992	0.067	-0.553
				4995	0.457165	0.363221		4995	0.457165	0.363221		4995	0.054	-0.558
				4998	0.454038	0.361977		4998	0.454038	0.361977		4998	0.042	-0.565
				5001	0.466059	0.359799		5001	0.466059	0.359799		5001	0.036	-0.571
				5004	0.468533	0.359071		5004	0.468533	0.359071		5004	0.023	-0.579
				5007	0.468698	0.359897		5007	0.468698	0.359897		5007	-0.006	-0.59
				5010	0.488397	0.361827		5010	0.488397	0.361827		5010	-0.014	-0.597
				5013	0.450268	0.359871		5013	0.450268	0.359871		5013	-0.026	-0.603
				5016	0.473903	0.359728		5016	0.473903	0.359728		5016	-0.03	-0.608
				5019	0.45201	0.361151		5019	0.45201	0.361151		5019	-0.047	-0.614
				5022	0.477604	0.36179		5022	0.477604	0.36179		5022	-0.075	-0.626
				5025	0.45408	0.362538		5025	0.45408	0.362538		5025	-0.079	-0.632
				5028	0.486553	0.362412		5028	0.486553	0.362412		5028	-0.086	-0.64
				5031	0.475374	0.361355		5031	0.475374	0.361355		5031	-0.106	-0.643
				5034	0.496375	0.363319		5034	0.496375	0.363319		5034	-0.11	-0.65
				5037	0.478735	0.364955		5037	0.478735	0.364955		5037	-0.137	-0.661
				5040	0.453933	0.363951		5040	0.453933	0.363951		5040	-0.149	-0.665
				5043	0.475777	0.364866		5043	0.475777	0.364866		5043	-0.157	-0.671
				5046	0.449614	0.362279		5046	0.449614	0.362279		5046	-0.167	-0.676
				5049	0.482741	0.36348		5049	0.482741	0.36348		5049	-0.186	-0.682
				5052	0.458948	0.364608		5052	0.458948	0.364608		5052	-0.206	-0.692
				5055	0.429341	0.364928		5055	0.429341	0.364928		5055	-0.225	-0.699
				5058	0.462363	0.366235		5058	0.462363	0.366235		5058	-0.228	-0.701
				5061	0.484811	0.364671		5061	0.484811	0.364671		5061	-0.241	-0.708
				5064	0.483889	0.364058		5064	0.483889	0.364058		5064	-0.236	-0.711
				5067	0.451184	0.367426		5067	0.451184	0.367426		5067	-0.265	-0.723
				5070	0.455186	0.366386		5070	0.455186	0.366386		5070	-0.266	-0.726
				5073	0.501609	0.367257		5073	0.501609	0.367257		5073	-0.286	-0.732
				5076	0.479504	0.36771		5076	0.479504	0.36771		5076	-0.29	-0.736
				5079	0.475985	0.364946		5079	0.475985	0.364946		5079	-0.294	-0.739
				5082	0.495985	0.367684		5082	0.495985	0.367684		5082	-0.322	-0.747
				5085	0.476437	0.367782		5085	0.476437	0.367782		5085	-0.332	-0.754
				5088	0.487243	0.367523		5088	0.487243	0.367523		5088	-0.332	-0.759
				5091	0.480108	0.365755		5091	0.480108	0.365755		5091	-0.348	-0.762
				5094	0.490663	0.367239		5094	0.490663	0.367239		5094	-0.351	-0.767
				5097	0.502435	0.368938		5097	0.502435	0.368938		5097	-0.372	-0.776
				5100	0.487188	0.368458		5100	0.487188	0.368458		5100	-0.368	-0.778
				5103	0.485637	0.369257		5103	0.485637	0.369257		5103	-0.373	-0.783
				5106	0.495978	0.37188		5106	0.495978	0.37188		5106	-0.379	-0.787
				5109	0.477835	0.369088		5109	0.477835	0.369088		5109	-0.388	-0.792
				5112	0.477182	0.367115		5112	0.477182	0.367115		5112	-0.4	-0.798
				5115	0.514664	0.369372		5115	0.514664	0.369372		5115	-0.405	-0.803
				5118	0.499625	0.369426		5118	0.499625	0.369426		5118	-0.414	-0.806
				5121	0.494377	0.371941		5121	0.494377	0.371941		5121	-0.415	-0.811
				5124	0.496321	0.368955		5124	0.496321	0.368955		5124	-0.429	-0.815
				5127	0.478935	0.369612		5127	0.478935	0.369612		5127	-0.444	-0.822
				5130	0.487439	0.371035		5130	0.487439	0.371035		5130	-0.46	-0.826
				5133	0.47025	0.370742		5133	0.47025	0.370742		5133	-0.46	-0.831
				5136	0.485795	0.372155		5136	0.485795	0.372155		5136	-0.47	-0.835
				5139	0.492546	0.370661		5139	0.492546	0.370661		5139	-0.479	-0.837
				5142	0.480811	0.371115		5142	0.480811	0.371115		5142	-0.503	-0.844
				5145	0.516619	0.370057		5145	0.516619	0.370057		5145	-0.505	-0.848
				5148	0.495808	0.368458		5148	0.495808	0.368458		5148	-0.516	-0.851
				5151	0.507652	0.369444		5151	0.507652	0.369444		5151	-0.516	-0.853
				5154	0.521554	0.369204		5154	0.521554	0.369204		5154	-0.522	-0.858
				5157	0.492668	0.372697		5157	0.492668	0.372697		5157	-0.527	-0.866
				5160	0.511811	0.371498		5160	0.511811	0.371498		5160	-0.536	-0.869
				5163	0.500163	0.371862		5163	0.500163	0.371862		5163	-0.534	-0.873
				5166	0.501605	0.371941		5166	0.501605	0.371941		5166	-0.549	-0.875
				5169	0.527333	0.373347		5169	0.527333	0.373347		5169	-0.555	-0.878
				5172	0.494005	0.373417		5172	0.494005	0.373417		5172	-0.573	-0.887
				5175	0.489948	0.37164		5175	0.489948	0.37164		5175	-0.581	-0.888
				5178	0.50023	0.372422		5178	0.50023	0.372422		5178	-0.579	-0.891
				5181	0.533215	0.372261		5181	0.533215	0.372261		5181	-0.59	-0.895
				5184	0.526808	0.372706		5184	0.526808	0.372706		5184	-0.594	-0.899
				5187	0.528725	0.373177		5187	0.528725	0.373177		5187	-0.611	-0.904
				5190	0.520236	0.373977		5190	0.520236	0.373977		5190	-0.616	-0.91
				5193	0.510792	0.375924		5193	0.510792	0.375924		5193	-0.621	-0.913
				5196	0.498471	0.373559		5196	0.498471	0.373559		5196	-0.622	-0.915
				5199	0.509191	0.375213		5199	0.509191	0.375213		5199	-0.629	-0.917
				5202	0.513815	0.374431		5202	0.513815	0.374431		5202	-0.65	-0.925
				5205	0.529459	0.375444		5205	0.529459	0.375444		5205	-0.652	-0.929
				5208	0.510033	0.374644		5208	0.510033	0.374644		5208	-0.655	-0.93
				5211	0.502057	0.374928		5211	0.502057	0.374928		5211	-0.666	-0.932
				5214	0.510431	0.375915		5214	0.510431	0.375915		5214	-0.674	-0.938
				5217	0.466004	0.378502		5217	0.466004	0.378502		5217	-0.68	-0.944
				5220	0.490554	0.377933		5220	0.490554	0.377933		5220	-0.688	-0.946
				5223	0.510925	0.378467		5223	0.510925	0.378467		5223	-0.692	-0.947
				5226	0.498349	0.375471		5226	0.498349	0.375471		5226	-0.698	-0.951
				5229	0.494341	0.376626		5229	0.494341	0.376626		5229	-0.702	-0.955
				5232	0.484023	0.378626		5232	0.484023	0.378626		5232	-0.709	-0.962
				5235	0.501506	0.377756		5235	0.501506	0.377756		5235	-0.716	-0.964
				5238	0.519447	0.379097		5238	0.519447	0.379097		5238	-0.715	-0.968
				5241	0.485765	0.375772		5241	0.485765	0.375772		5241	-0.717	-0.971
				5244	0.47516	0.376581		5244	0.47516	0.376581		5244	-0.72	-0.973
				5247	0.500779	0.379257		5247	0.500779	0.379257		5247	-0.735	-0.979
				5250	0.514475	0.377364		5250	0.514475	0.377364		5250	-0.741	-0.981
				5253	0.496247	0.379577		5253	0.496247	0.379577		5253	-0.746	-0.984
				5256	0.499136	0.378955		5256	0.499136	0.378955		5256	-0.752	-0.989
				5259	0.491703	0.377826		5259	0.491703	0.377826		5259	-0.754	-0.989
				5262	0.517981	0.378822		5262	0.517981	0.378822		5262	-0.763	-0.993
				5265	0.512398	0.379293		5265	0.512398	0.379293		5265	-0.767	-0.996
				5268	0.505367	0.379222		5268	0.505367	0.379222		5268	-0.768	-0.998
				5271	0.511683	0.381356		5271	0.511683	0.381356		5271	-0.775	-1.001
				5274	0.512751	0.379657		5274	0.512751	0.379657		5274	-0.774	-1.002
				5277	0.502704	0.379479		5277	0.502704	0.379479		5277	-0.791	-1.009
				5280	0.521121	0.38092		5280	0.521121	0.38092		5280	-0.802	-1.011
				5283	0.52795	0.380057		5283	0.52795	0.380057		5283	-0.804	-1.012
				5286	0.512514	0.380999		5286	0.512514	0.380999		5286	-0.795	-1.015
				5289	0.508806	0.381391		5289	0.508806	0.381391		5289	-0.799	-1.018
				5292	0.544272	0.381515		5292	0.544272	0.381515		5292	-0.813	-1.024
				5295	0.522867	0.382831		5295	0.522867	0.382831		5295	-0.821	-1.026
				5298	0.536496	0.38396		5298	0.536496	0.38396		5298	-0.829	-1.029
				5301	0.525537	0.38316		5301	0.525537	0.38316		5301	-0.827	-1.03
				5304	0.528897	0.380831		5304	0.528897	0.380831		5304	-0.837	-1.033
				5307	0.517474	0.380662		5307	0.517474	0.380662		5307	-0.843	-1.038
				5310	0.534835	0.382368		5310	0.534835	0.382368		5310	-0.848	-1.04
				5313	0.530155	0.382653		5313	0.530155	0.382653		5313	-0.852	-1.043
				5316	0.506754	0.384893		5316	0.506754	0.384893		5316	-0.86	-1.045
				5319	0.513058	0.384627		5319	0.513058	0.384627		5319	-0.867	-1.046
				5322	0.520742	0.384867		5322	0.520742	0.384867		5322	-0.87	-1.052
				5325	0.463866	0.384884		5325	0.463866	0.384884		5325	-0.874	-1.054
				5328	0.479454	0.385151		5328	0.479454	0.385151		5328	-0.879	-1.056
				5331	0.493828	0.380857		5331	0.493828	0.380857		5331	-0.891	-1.058
				5334	0.523491	0.383755		5334	0.523491	0.383755		5334	-0.889	-1.062
				5337	0.523302	0.386982		5337	0.523302	0.386982		5337	-0.905	-1.065
				5340	0.518042	0.382831		5340	0.518042	0.382831		5340	-0.907	-1.068
				5343	0.496583	0.384368		5343	0.496583	0.384368		5343	-0.909	-1.069
				5346	0.512398	0.388351		5346	0.512398	0.388351		5346	-0.91	-1.072
				5349	0.534675	0.384261		5349	0.534675	0.384261		5349	-0.915	-1.073
				5352	0.523424	0.383977		5352	0.523424	0.383977		5352	-0.922	-1.077
				5355	0.5344	0.385026		5355	0.5344	0.385026		5355	-0.928	-1.08
				5358	0.528628	0.384448		5358	0.528628	0.384448		5358	-0.939	-1.081
				5361	0.518567	0.384627		5361	0.518567	0.384627		5361	-0.939	-1.084
				5364	0.524297	0.385772		5364	0.524297	0.385772		5364	-0.931	-1.087
				5367	0.508837	0.385907		5367	0.508837	0.385907		5367	-0.953	-1.091
				5370	0.520387	0.385249		5370	0.520387	0.385249		5370	-0.962	-1.092
				5373	0.504005	0.386849		5373	0.504005	0.386849		5373	-0.965	-1.095
				5376	0.520961	0.386262		5376	0.520961	0.386262		5376	-0.963	-1.097
				5379	0.529875	0.387684		5379	0.529875	0.387684		5379	-0.971	-1.099
				5382	0.509233	0.387409		5382	0.509233	0.387409		5382	-0.976	-1.102
				5385	0.526821	0.384484		5385	0.526821	0.384484		5385	-0.974	-1.104
				5388	0.529624	0.389444		5388	0.529624	0.389444		5388	-0.981	-1.107
				5391	0.540821	0.387702		5391	0.540821	0.387702		5391	-0.983	-1.109
				5394	0.5285	0.388644		5394	0.5285	0.388644		5394	-0.984	-1.111
				5397	0.517535	0.389124		5397	0.517535	0.389124		5397	-0.993	-1.115
				5400	0.529074	0.390146		5400	0.529074	0.390146		5400	-0.992	-1.117
				5403	0.523979	0.388502		5403	0.523979	0.388502		5403	-0.992	-1.119
				5406	0.512367	0.387115		5406	0.512367	0.387115		5406	-1.008	-1.12
				5409	0.531199	0.388004		5409	0.531199	0.388004		5409	-1.002	-1.122
				5412	0.542971	0.388822		5412	0.542971	0.388822		5412	-1.005	-1.125
				5415	0.545769	0.390191		5415	0.545769	0.390191		5415	-1.003	-1.128
				5418	0.512417	0.389008		5418	0.512417	0.389008		5418	-1.022	-1.132
				5421	0.529673	0.387533		5421	0.529673	0.387533		5421	-1.031	-1.133
				5424	0.511109	0.388066		5424	0.511109	0.388066		5424	-1.021	-1.134
				5427	0.544737	0.391844		5427	0.544737	0.391844		5427	-1.034	-1.138
				5430	0.537034	0.388253		5430	0.537034	0.388253		5430	-1.039	-1.14
				5433	0.536618	0.389747		5433	0.536618	0.389747		5433	-1.034	-1.142
				5436	0.549573	0.392529		5436	0.549573	0.392529		5436	-1.04	-1.146
				5439	0.529434	0.392289		5439	0.529434	0.392289		5439	-1.035	-1.147
				5442	0.566543	0.389995		5442	0.566543	0.389995		5442	-1.048	-1.153
				5445	0.564137	0.392751		5445	0.564137	0.392751		5445	-1.048	-1.154
				5448	0.550014	0.391035		5448	0.550014	0.391035		5448	-1.048	-1.157
				5451	0.556599	0.392573		5451	0.556599	0.392573		5451	-1.051	-1.158
				5454	0.532824	0.392617		5454	0.532824	0.392617		5454	-1.054	-1.159
				5457	0.529624	0.39372		5457	0.529624	0.39372		5457	-1.064	-1.163
				5460	0.532635	0.395196		5460	0.532635	0.395196		5460	-1.072	-1.164
				5463	0.538694	0.395471		5463	0.538694	0.395471		5463	-1.078	-1.168
				5466	0.550893	0.396236		5466	0.550893	0.396236		5466	-1.077	-1.169
				5469	0.522092	0.396431		5469	0.522092	0.396431		5469	-1.077	-1.171
				5472	0.520015	0.39468		5472	0.520015	0.39468		5472	-1.084	-1.174
				5475	0.516026	0.39428		5475	0.516026	0.39428		5475	-1.088	-1.175
				5478	0.517676	0.393746		5478	0.517676	0.393746		5478	-1.095	-1.177
				5481	0.51574	0.395551		5481	0.51574	0.395551		5481	-1.091	-1.178
				5484	0.5145	0.393818		5484	0.5145	0.393818		5484	-1.093	-1.179
				5487	0.498917	0.396485		5487	0.498917	0.396485		5487	-1.1	-1.183
				5490	0.509033	0.396831		5490	0.509033	0.396831		5490	-1.114	-1.185
				5493	0.492307	0.396049		5493	0.492307	0.396049		5493	-1.109	-1.188
				5496	0.489765	0.394546		5496	0.489765	0.394546		5496	-1.11	-1.191
				5499	0.51682	0.397854		5499	0.51682	0.397854		5499	-1.112	-1.192
				5502	0.501403	0.396973		5502	0.501403	0.396973		5502	-1.114	-1.195
				5505	0.52296	0.397907		5505	0.52296	0.397907		5505	-1.114	-1.197
				5508	0.525555	0.397987		5508	0.525555	0.397987		5508	-1.121	-1.2
				5511	0.520925	0.397586		5511	0.520925	0.397586		5511	-1.116	-1.202
				5514	0.531359	0.396911		5514	0.531359	0.396911		5514	-1.121	-1.202
				5517	0.520265	0.401258		5517	0.520265	0.401258		5517	-1.132	-1.206
				5520	0.509037	0.4002		5520	0.509037	0.4002		5520	-1.141	-1.208
				5523	0.549092	0.400351		5523	0.549092	0.400351		5523	-1.143	-1.208
				5526	0.510729	0.400333		5526	0.510729	0.400333		5526	-1.141	-1.211
				5529	0.538421	0.400573		5529	0.538421	0.400573		5529	-1.149	-1.211
				5532	0.529263	0.401027		5532	0.529263	0.401027		5532	-1.439	1.0863
				5535	0.5498	0.400511		5535	0.5498	0.400511		5535	0.31	2.1111
				5538	0.538616	0.40188		5538	0.538616	0.40188		5538	1.2844	2.7525
				5541	0.542494	0.401782		5541	0.542494	0.401782		5541	1.8868	3.1317
				5544	0.510321	0.401986		5544	0.510321	0.401986		5544	2.706	3.5226
				5547	0.552768	0.404289		5547	0.552768	0.404289		5547	2.9822	3.5951
				5550	0.564557	0.403009		5550	0.564557	0.403009		5550	3.1809	3.6423
				5553	0.582456	0.402004		5553	0.582456	0.402004		5553	3.3905	3.6755
				5556	0.546044	0.39971		5556	0.546044	0.39971		5556	3.564	3.7003
				5559	0.537962	0.400813		5559	0.537962	0.400813		5559	3.8969	3.7375
				5562	0.517425	0.402111		5562	0.517425	0.402111		5562	4.0124	3.7461
				5565	0.521377	0.402582		5565	0.521377	0.402582		5565	4.1292	3.7578
				5568	0.515593	0.401925		5568	0.515593	0.401925		5568	4.2287	3.7649
				5571	0.509582	0.401694		5571	0.509582	0.401694		5571	4.3291	3.7751
				5574	0.523876	0.402067		5574	0.523876	0.402067		5574	4.5122	3.7918
				5577	0.542946	0.404422		5577	0.542946	0.404422		5577	4.6121	3.7977
				5580	0.532586	0.404396		5580	0.532586	0.404396		5580	4.6627	3.8041
				5583	0.534768	0.403214		5583	0.534768	0.403214		5583	4.7348	3.8082
				5586	0.553361	0.403338		5586	0.553361	0.403338		5586	4.7857	3.8152
				5589	0.528824	0.404102		5589	0.528824	0.404102		5589	4.9374	3.8309
				5592	0.540527	0.405115		5592	0.540527	0.405115		5592	4.9918	3.8346
				5595	0.046217	0.256731		5595	0.046217	0.256731		5595	5.0464	3.8402
				5598	0.046815	0.260945		5598	0.046815	0.260945		5598	5.0958	3.8448
				5601	0.080003	0.274136		5601	0.080003	0.274136		5601	5.1577	3.85
				5604	0.137141	0.291958		5604	0.137141	0.291958		5604	5.2798	3.8628
				5607	0.173047	0.311123		5607	0.173047	0.311123		5607	5.3201	3.8679
				5610	0.282162	0.363151		5610	0.282162	0.363151		5610	5.3721	3.8684
				5613	0.350573	0.377728		5613	0.350573	0.377728		5613	5.4277	3.8744
				5616	0.356155	0.3878		5616	0.356155	0.3878		5616	5.4668	3.8793
				5619	0.426952	0.395009		5619	0.426952	0.395009		5619	5.5358	3.8886
				5622	0.458814	0.401622		5622	0.458814	0.401622		5622	5.5728	3.8942
				5625	0.519649	0.424014		5625	0.519649	0.424014		5625	5.6038	3.8982
				5628	0.560429	0.425373		5628	0.560429	0.425373		5628	5.6424	3.9013
				5631	0.592041	0.427017		5631	0.592041	0.427017		5631	5.678	3.9064
				5634	0.575003	0.429765		5634	0.575003	0.429765		5634	5.771	3.9159
				5637	0.603054	0.432467		5637	0.603054	0.432467		5637	5.8065	3.9218
				5640	0.680222	0.43756		5640	0.680222	0.43756		5640	5.8445	3.9236
				5643	0.699262	0.438938		5643	0.699262	0.438938		5643	5.8736	3.9309
				5646	0.745827	0.436422		5646	0.745827	0.436422		5646	5.9093	3.9344
				5649	0.729817	0.438066		5649	0.729817	0.438066		5649	5.9909	3.9457
				5652	0.76075	0.439623		5652	0.76075	0.439623		5652	6.0303	3.9494
				5655	0.817718	0.441899		5655	0.817718	0.441899		5655	6.0535	3.9508
				5658	0.823803	0.442974		5658	0.823803	0.442974		5658	6.0791	3.9554
				5661	0.780713	0.442778		5661	0.780713	0.442778		5661	6.1058	3.9607
				5664	0.799423	0.444601		5664	0.799423	0.444601		5664	6.1601	3.9734
				5667	0.87162	0.445676		5667	0.87162	0.445676		5667	6.1854	3.9743
				5670	0.886444	0.447916		5670	0.886444	0.447916		5670	6.2106	3.9786
				5673	0.878467	0.448396		5673	0.878467	0.448396		5673	6.2396	3.9811
				5676	0.892376	0.447374		5676	0.892376	0.447374		5676	6.2546	3.9853
				5679	0.931873	0.449285		5679	0.931873	0.449285		5679	6.2981	3.9942
				5682	0.940609	0.449542		5682	0.940609	0.449542		5682	6.3265	3.998
				5685	0.957749	0.450041		5685	0.957749	0.450041		5685	6.349	4.0027
				5688	0.926627	0.447578		5688	0.926627	0.447578		5688	6.3747	4.006
				5691	0.933088	0.448476		5691	0.933088	0.448476		5691	6.3918	4.0093
				5694	0.954964	0.448805		5694	0.954964	0.448805		5694	6.4406	4.019
				5697	0.992299	0.450484		5697	0.992299	0.450484		5697	6.46	4.0234
				5700	0.994742	0.450591		5700	0.994742	0.450591		5700	6.4829	4.0269
				5703	0.962672	0.449329		5703	0.962672	0.449329		5703	6.4944	4.03
				5706	0.946693	0.451009		5706	0.946693	0.451009		5706	6.5162	4.0344
				5709	0.970663	0.450911		5709	0.970663	0.450911		5709	6.5582	4.0433
				5712	1.0057	0.451996		5712	1.0057	0.451996		5712	6.5765	4.0471
				5715	0.968426	0.45348		5715	0.968426	0.45348		5715	6.6033	4.0521
				5718	1.04075	0.452102		5718	1.04075	0.452102		5718	6.6186	4.0546
				5721	1.05071	0.452734		5721	1.05071	0.452734		5721	6.6394	4.0598
				5724	1.06189	0.45164		5724	1.06189	0.45164		5724	6.6764	4.0665
				5727	1.04505	0.453303		5727	1.04505	0.453303		5727	6.698	4.0676
				5730	1.03459	0.452983		5730	1.03459	0.452983		5730	6.7027	4.0705
				5733	1.05473	0.452102		5733	1.05473	0.452102		5733	6.7194	4.0747
				5736	1.05366	0.453552		5736	1.05366	0.453552		5736	6.7408	4.0791
				5739	1.03423	0.453507		5739	1.03423	0.453507		5739	6.7841	4.0875
				5742	1.07181	0.453872		5742	1.07181	0.453872		5742	6.8006	4.0905
				5745	1.04973	0.454547		5745	1.04973	0.454547		5745	6.8184	4.0929
				5748	1.04365	0.455249		5748	1.04365	0.455249		5748	6.834	4.0969
				5751	1.05367	0.456315		5751	1.05367	0.456315		5751	6.8465	4.1005
				5754	1.05316	0.457311		5754	1.05316	0.457311		5754	6.8827	4.1078
				5757	1.06991	0.457329		5757	1.06991	0.457329		5757	6.8946	4.1131
				5760	1.07247	0.457481		5760	1.07247	0.457481		5760	6.9029	4.1145
				5763	1.08276	0.456023		5763	1.08276	0.456023		5763	6.9234	4.1187
				5766	1.07834	0.45708		5766	1.07834	0.45708		5766	6.9329	4.1223
				5769	1.07535	0.461312		5769	1.07535	0.461312		5769	6.9671	4.1296
				5772	1.10078	0.456085		5772	1.10078	0.456085		5772	6.9775	4.1324
				5775	1.08614	0.458547		5775	1.08614	0.458547		5775	6.9952	4.1351
				5778	1.07881	0.458059		5778	1.07881	0.458059		5778	7.0043	4.1391
				5781	1.07041	0.458227		5781	1.07041	0.458227		5781	7.0244	4.1423
				5784	1.06176	0.460262		5784	1.06176	0.460262		5784	7.049	4.1495
				5787	1.05626	0.4586		5787	1.05626	0.4586		5787	7.0648	4.1522
				5790	1.0703	0.461694		5790	1.0703	0.461694		5790	7.081	4.1568
				5793	1.06539	0.462512		5793	1.06539	0.462512		5793	7.091	4.1589
				5796	1.08697	0.460707		5796	1.08697	0.460707		5796	7.0982	4.161
				5799	1.05796	0.458992		5799	1.05796	0.458992		5799	7.1314	4.1678
				5802	1.06798	0.461232		5802	1.06798	0.461232		5802	7.1367	4.1716
				5805	1.05792	0.461871		5805	1.05792	0.461871		5805	7.1464	4.1712
				5808	1.04184	0.462654		5808	1.04184	0.462654		5808	7.1584	4.1752
				5811	1.05573	0.464547		5811	1.05573	0.464547		5811	7.1671	4.1775
				5814	1.03195	0.463188		5814	1.03195	0.463188		5814	7.1889	4.1877
				5817	1.02851	0.464272		5817	1.02851	0.464272		5817	7.1995	4.1874
				5820	1.06116	0.464556		5820	1.06116	0.464556		5820	7.2141	4.1895
				5823	1.10855	0.465934		5823	1.10855	0.465934		5823	7.2162	4.1937
				5826	1.08984	0.464876		5826	1.08984	0.464876		5826	7.2288	4.1978
				5829	1.08919	0.463792		5829	1.08919	0.463792		5829	7.2541	4.2044
				5832	1.09493	0.464228		5832	1.09493	0.464228		5832	7.2694	4.207
				5835	1.07245	0.465614		5835	1.07245	0.465614		5835	7.2875	4.2098
				5838	1.04304	0.46164		5838	1.04304	0.46164		5838	7.2899	4.2127
				5841	1.04605	0.463853		5841	1.04605	0.463853		5841	7.2964	4.2156
				5844	1.0671	0.464093		5844	1.0671	0.464093		5844	7.3246	4.2203
				5847	1.09175	0.460628		5847	1.09175	0.460628		5847	7.3353	4.2234
				5850	1.04481	0.466441		5850	1.04481	0.466441		5850	7.3442	4.225
				5853	1.06511	0.466192		5853	1.06511	0.466192		5853	7.3488	4.2284
				5856	1.08065	0.466201		5856	1.08065	0.466201		5856	7.3647	4.2323
				5859	1.05228	0.466556		5859	1.05228	0.466556		5859	7.3816	4.2376
				5862	1.06774	0.466432		5862	1.06774	0.466432		5862	7.3887	4.2381
				5865	1.07135	0.471321		5865	1.07135	0.471321		5865	7.4021	4.2427
				5868	1.08489	0.468628		5868	1.08489	0.468628		5868	7.4116	4.2443
				5871	1.04084	0.469418		5871	1.04084	0.469418		5871	7.415	4.247
				5874	1.04463	0.466894		5874	1.04463	0.466894		5874	7.4279	4.2519
				5877	1.07963	0.467401		5877	1.07963	0.467401		5877	7.423	4.2532
				5880	1.08303	0.469925		5880	1.08303	0.469925		5880	7.4371	4.2542
				5883	1.08971	0.469525		5883	1.08971	0.469525		5883	7.4392	4.2582
				5886	1.06964	0.468645		5886	1.06964	0.468645		5886	7.4462	4.2585
				5889	1.05859	0.469161		5889	1.05859	0.469161		5889	7.4568	4.267
				5892	1.09617	0.47101		5892	1.09617	0.47101		5892	7.4713	4.2664
				5895	1.07075	0.473027		5895	1.07075	0.473027		5895	7.4839	4.2686
				5898	1.07165	0.471391		5898	1.07165	0.471391		5898	7.4829	4.2702
				5901	1.07268	0.470672		5901	1.07268	0.470672		5901	7.486	4.2726
				5904	1.08013	0.473046		5904	1.08013	0.473046		5904	7.5017	4.2795
				5907	1.08594	0.471721		5907	1.08594	0.471721		5907	7.4998	4.283
				5910	1.05018	0.470405		5910	1.05018	0.470405		5910	7.501	4.2827
				5913	1.05511	0.472503		5913	1.05511	0.472503		5913	7.5143	4.2854
				5916	1.04304	0.47085		5916	1.04304	0.47085		5916	7.519	4.2868
				5919	1.06859	0.471836		5919	1.06859	0.471836		5919	7.5186	4.2924
				5922	1.03823	0.472948		5922	1.03823	0.472948		5922	7.5117	4.2939
				5925	1.07112	0.474965		5925	1.07112	0.474965		5925	7.5305	4.2948
				5928	1.09287	0.474361		5928	1.09287	0.474361		5928	7.529	4.2969
				5931	1.05633	0.473774		5931	1.05633	0.473774		5931	7.5362	4.2984
				5934	1.07766	0.473063		5934	1.07766	0.473063		5934	7.5515	4.3012
				5937	1.06974	0.474671		5937	1.06974	0.474671		5937	7.5553	4.3012
				5940	1.0572	0.474298		5940	1.0572	0.474298		5940	7.5646	4.3031
				5943	1.07052	0.474902		5943	1.07052	0.474902		5943	7.5712	4.303
				5946	1.09487	0.47549		5946	1.09487	0.47549		5946	7.5806	4.3078
				5949	1.08287	0.476805		5949	1.08287	0.476805		5949	7.5989	4.3115
				5952	1.08317	0.477462		5952	1.08317	0.477462		5952	7.5985	4.3146
				5955	1.0646	0.476974		5955	1.0646	0.476974		5955	7.6026	4.3151
				5958	1.07616	0.477926		5958	1.07616	0.477926		5958	7.6098	4.3176
				5961	1.05297	0.476387		5961	1.05297	0.476387		5961	7.6183	4.3189
				5964	1.05377	0.476681		5964	1.05377	0.476681		5964	7.621	4.3237
				5967	1.03261	0.475667		5967	1.03261	0.475667		5967	7.6229	4.3268
				5970	1.06028	0.476529		5970	1.06028	0.476529		5970	7.6234	4.3288
				5973	1.06795	0.476103		5973	1.06795	0.476103		5973	7.6314	4.3305
				5976	1.02968	0.47461		5976	1.02968	0.47461		5976	7.6318	4.3327
				5979	1.07315	0.474121		5979	1.07315	0.474121		5979	7.6496	4.3376
				5982	1.06882	0.476325		5982	1.06882	0.476325		5982	7.6539	4.3419
				5985	1.06797	0.478521		5985	1.06797	0.478521		5985	7.6589	4.3416
				5988	1.0774	0.475916		5988	1.0774	0.475916		5988	7.6731	4.3445
				5991	1.08324	0.478414		5991	1.08324	0.478414		5991	7.6682	4.3458
[truncated: 1,548 more rows]

## Sheet: Fig. 2
Fig. 2g								Fig. 2h								Fig. 2i and 2j							Fig. 2k								Fig. 2l								Fig. 2m								Fig. 2n
21	-0.0137	-0.0116	-0.0136	-0.0138	-0.0128	-0.0151		21	-0.0131	-0.0128	-0.0113	-0.0089	-0.0085	-0.0077		L6	0.880983	0.892391	0.894495	0.900246	0.889259			L1	L2	L3	L4	L5	L6			#L1	#L2	#L3	#L4	#L5	#L6			L1	L2	L3	L4	L5	L6			#L1	#L2
24	-0.0163	-0.0149	-0.0148	-0.0164	-0.0156	-0.0176		24	-0.0166	-0.0143	-0.014	-0.01	-0.0108	-0.0105		L5	0.631597	0.647774	0.653385	0.662175	0.653291		0	0					0		0	0							0	1	1	1	1	1	1		0	1	1
27	-0.0181	-0.0171	-0.0166	-0.0186	-0.0189	-0.0202		27	-0.0192	-0.0166	-0.015	-0.0101	-0.0133	-0.0133		L4	0.556838	0.571986	0.575726	0.582833	0.57381		3	0.034173	0				0.021195		3	0.066287	0						3	0.980887	0.995552	0.994219	0.995925	0.998209	0.977285		3	0.946186	0.994166
30	-0.0187	-0.0182	-0.0184	-0.0197	-0.0192	-0.0213		30	-0.0206	-0.0176	-0.016	-0.0119	-0.0139	-0.014		L3	0.548983	0.567591	0.574604	0.58475	0.578625		6	0.061823	0.000604			0	0.042313		6	0.119624	0.011932	0					6	0.964532	0.977246	0.978345	0.980014	0.983742	0.955659		6	0.907371	0.971643
33	-0.021	-0.0188	-0.0192	-0.0206	-0.0213	-0.0235		33	-0.0216	-0.0198	-0.0171	-0.0129	-0.0153	-0.0153		L2	0.729641	0.731931	0.736513	0.729921	0.72375		9	0.090048	0.008548	0	0	0.003231	0.063316		9	0.166111	0.030753	0.000122					9	0.941438	0.952713	0.912596	0.919133	0.962249	0.93065		9	0.870214	0.943743
36	-0.0249	-0.022	-0.025	-0.0232	-0.0242	-0.0274		36	-0.0257	-0.0226	-0.0187	-0.0145	-0.0171	-0.0176		L1	0.940174	0.961026	0.968039	0.977577	0.971312		12	0.117821	0.021231	0.001153	0.001099	0.009925	0.083174		12	0.207695	0.049525	0.007397	0	0	0		12	0.913143	0.878599	0.882955	0.890608	0.89391	0.901828		12	0.832341	0.912596
39	-0.0261	-0.0236	-0.0247	-0.0255	-0.0255	-0.0287		39	-0.0262	-0.0237	-0.0204	-0.0155	-0.0182	-0.0188		#L6	-0.0356144	-0.0108161	0.00529068	0.0185314	0.0226083		15	0.180505	0.056678	0.018853	0.015241	0.035037	0.128466		15	0.290489	0.101232	0.039428	0.013251	0.009462	0.005935		15	0.833222	0.847886	0.852677	0.862036	0.864242	0.824854		15	0.74333	0.830264
42	-0.028	-0.0256	-0.0264	-0.0268	-0.027	-0.0302		42	-0.0278	-0.0248	-0.0223	-0.0179	-0.0186	-0.0196		#L5	0.000858403	0.0309119	0.0510642	0.0667469	0.0719053		18	0.204012	0.072009	0.02843	0.023586	0.047593	0.14607		18	0.319198	0.121702	0.055566	0.022399	0.01577	0.013175		18	0.801025	0.820169	0.825731	0.835355	0.835905	0.794243		18	0.710921	0.797849
45	-0.0293	-0.028	-0.0273	-0.028	-0.0278	-0.031		45	-0.029	-0.027	-0.0237	-0.0191	-0.0198	-0.0208		#L4	0.0984152	0.121507	0.139937	0.158031	0.157143		21	0.226247	0.088269	0.037355	0.031981	0.060287	0.16337		21	0.345248	0.141541	0.071643	0.034881	0.02574	0.023145		21	0.772177	0.79264	0.798785	0.81076	0.808763	0.765539		21	0.682243	0.76797
48	-0.0312	-0.0284	-0.0289	-0.0284	-0.0304	-0.0325		48	-0.0305	-0.0274	-0.0238	-0.0182	-0.0196	-0.0208		#L3	0.312558	0.342499	0.360382	0.373936	0.37576		24	0.247867	0.103786	0.04999	0.041425	0.073443	0.180173		24	0.370064	0.16201	0.089492	0.046166	0.03978	0.037389		24	0.745143	0.768201	0.745627	0.757252	0.783825	0.738895		24	0.656391	0.74078
51	-0.0353	-0.0316	-0.0328	-0.0326	-0.0326	-0.0363		51	-0.0337	-0.0302	-0.0264	-0.0215	-0.0221	-0.0224		#L2	0.557586	0.58115	0.593259	0.603218	0.599711		27	0.268502	0.118095	0.061272	0.051419	0.086692	0.196135		27	0.391773	0.181073	0.107036	0.061041	0.052192	0.051395		27	0.720433	0.717122	0.725491	0.737169	0.731928	0.71478		27	0.633027	0.715568
54	-0.0365	-0.033	-0.0315	-0.0336	-0.0343	-0.0378		54	-0.0357	-0.0311	-0.0278	-0.0228	-0.0231	-0.0236		#L1	0.965842	0.993006	1.00769	1.01821	1.01526		30	0.31531	0.154007	0.090403	0.077454	0.119005	0.233713		30	0.438934	0.225068	0.149092	0.096264	0.083121	0.08546		30	0.670345	0.698066	0.707217	0.718589	0.712088	0.6655		30	0.587541	0.665804
57	-0.0379	-0.0345	-0.0339	-0.0355	-0.0347	-0.0392		57	-0.0375	-0.0316	-0.028	-0.0238	-0.0237	-0.0246									33	0.332868	0.169245	0.101284	0.087997	0.132392	0.248873		33	0.456601	0.242627	0.165841	0.111909	0.097975	0.098754		33	0.651823	0.680228	0.688109	0.700931	0.694682	0.647608		33	0.571789	0.648151
60	-0.0399	-0.0352	-0.0368	-0.0369	-0.0372	-0.0412		60	-0.038	-0.0331	-0.0304	-0.0243	-0.0255	-0.0253									36	0.349811	0.18374	0.11442	0.098941	0.145363	0.263041		36	0.473444	0.259507	0.183508	0.127041	0.113236	0.117033		36	0.635665	0.663982	0.672823	0.684923	0.678148	0.631116		36	0.556527	0.630853
63	-0.0402	-0.0369	-0.0374	-0.0376	-0.0382	-0.043		63	-0.039	-0.0341	-0.0313	-0.0249	-0.026	-0.0265									39	0.366139	0.196748	0.127056	0.110534	0.15815	0.27782		39	0.4901	0.276581	0.200073	0.141575	0.129006	0.133412		39	0.619389	0.647924	0.637009	0.649607	0.661936	0.616142		39	0.542131	0.614518
66	-0.0428	-0.0378	-0.0403	-0.0404	-0.0404	-0.0453		66	-0.0427	-0.0374	-0.0327	-0.0267	-0.0271	-0.0288									42	0.382015	0.209895	0.139591	0.121227	0.17066	0.291988		42	0.505296	0.292637	0.216578	0.157647	0.143555	0.148368		42	0.605084	0.614636	0.622997	0.636073	0.627905	0.601245		42	0.529093	0.599706
69	-0.0459	-0.0387	-0.0428	-0.043	-0.0425	-0.0479		69	-0.0449	-0.0387	-0.0356	-0.0292	-0.0299	-0.0312									45	0.418691	0.243577	0.169475	0.14931	0.201773	0.324563		45	0.538534	0.330423	0.25625	0.195948	0.179469	0.189436		45	0.574305	0.601479	0.610896	0.622926	0.61477	0.570245		45	0.500452	0.56724
72	-0.0464	-0.0406	-0.0422	-0.044	-0.0441	-0.0487		72	-0.0465	-0.0402	-0.0357	-0.0294	-0.0292	-0.0315									48	0.431695	0.255377	0.181458	0.160154	0.212713	0.337318		48	0.551858	0.345266	0.271655	0.210567	0.194119	0.203917		48	0.562562	0.589634	0.59904	0.610701	0.602554	0.558576		48	0.490089	0.555217
75	-0.0485	-0.0416	-0.0444	-0.0451	-0.0445	-0.0495		75	-0.0472	-0.0418	-0.0366	-0.0304	-0.0308	-0.0315									51	0.445438	0.26806	0.192038	0.170548	0.225315	0.350073		51	0.563686	0.359672	0.286998	0.225955	0.20877	0.21816		51	0.550305	0.577883	0.58733	0.598768	0.590567	0.547375		51	0.479688	0.543296
78	-0.049	-0.0425	-0.045	-0.0458	-0.0452	-0.0508		78	-0.0481	-0.0427	-0.0375	-0.0301	-0.0324	-0.0324									54	0.457335	0.279628	0.204372	0.181541	0.236163	0.362484		54	0.575626	0.373593	0.301363	0.238865	0.223522	0.233353		54	0.540217	0.566693	0.561756	0.573348	0.579636	0.536484		54	0.469965	0.532085
81	-0.0514	-0.0464	-0.0472	-0.0489	-0.0493	-0.0547		81	-0.0516	-0.0439	-0.0402	-0.0329	-0.0328	-0.0339									57	0.470955	0.291336	0.216306	0.192584	0.248211	0.375048		57	0.587192	0.388291	0.316156	0.255792	0.237359	0.249258		57	0.529655	0.541786	0.551859	0.563015	0.55479	0.526527		57	0.460017	0.521179
84	-0.0536	-0.0464	-0.0499	-0.051	-0.0503	-0.0565		84	-0.0529	-0.0465	-0.0416	-0.0333	-0.0342	-0.0348									60	0.497415	0.318746	0.242379	0.21697	0.274985	0.402238		60	0.612382	0.418995	0.348738	0.28845	0.270526	0.28178		60	0.50668	0.532796	0.542061	0.552731	0.54386	0.503812		60	0.439705	0.498351
87	-0.0564	-0.0482	-0.0503	-0.0519	-0.0523	-0.0571		87	-0.0552	-0.0465	-0.0421	-0.0357	-0.034	-0.0353									63	0.507877	0.329431	0.252557	0.227264	0.285418	0.412931		63	0.622113	0.43117	0.36133	0.301188	0.282938	0.295074		63	0.497695	0.522824	0.531282	0.543078	0.533802	0.494399		63	0.430886	0.488358
90	-0.0574	-0.05	-0.052	-0.0542	-0.0529	-0.06		90	-0.0569	-0.0499	-0.0442	-0.0361	-0.0364	-0.0371									66	0.517927	0.340348	0.262986	0.236458	0.29525	0.424273		66	0.631658	0.444267	0.373678	0.313157	0.295757	0.309199		66	0.488394	0.513929	0.523051	0.534103	0.524708	0.485881		66	0.423538	0.478923
93	-0.0585	-0.0502	-0.0526	-0.0548	-0.0547	-0.0611		93	-0.0573	-0.0498	-0.0448	-0.0379	-0.036	-0.0368									69	0.528183	0.350244	0.273165	0.246052	0.305544	0.434698		69	0.641277	0.456199	0.386209	0.326665	0.310204	0.320593		69	0.479724	0.504612	0.502523	0.513486	0.515707	0.477091		69	0.41472	0.469639
96	-0.0607	-0.0548	-0.0554	-0.0573	-0.0575	-0.064		96	-0.0619	-0.0527	-0.0467	-0.0394	-0.0394	-0.0391									72	0.53766	0.360604	0.281639	0.255896	0.316161	0.444818		72	0.649512	0.466579	0.397824	0.340857	0.320277	0.331157		72	0.471764	0.48551	0.49439	0.5049	0.495775	0.469195		72	0.407861	0.461472
99	-0.0632	-0.0565	-0.057	-0.0588	-0.0594	-0.0662		99	-0.0628	-0.0547	-0.0489	-0.0401	-0.0401	-0.04									75	0.560264	0.384483	0.305907	0.278583	0.339196	0.468418		75	0.670023	0.494373	0.426065	0.3683	0.352325	0.363205		75	0.453635	0.47727	0.486159	0.496507	0.487875	0.450875		75	0.391016	0.443261
102	-0.0632	-0.0558	-0.0585	-0.0597	-0.0607	-0.0669		102	-0.0636	-0.0557	-0.0489	-0.0403	-0.0391	-0.0405									78	0.568264	0.393171	0.313929	0.287378	0.348059	0.477354		78	0.676835	0.503541	0.43664	0.380781	0.360667	0.370682		78	0.446187	0.469638	0.478125	0.48894	0.479195	0.443835		78	0.384421	0.435347
105	-0.0652	-0.0578	-0.0613	-0.0617	-0.0619	-0.0685		105	-0.0655	-0.0573	-0.0505	-0.0408	-0.0421	-0.0429									81	0.576633	0.402741	0.323355	0.295972	0.357707	0.487131		81	0.685182	0.514406	0.447154	0.391553	0.373487	0.38362		81	0.438857	0.46196	0.47107	0.481323	0.472077	0.436523		81	0.377487	0.427535
108	-0.0666	-0.0594	-0.0599	-0.0625	-0.0633	-0.0702		108	-0.0671	-0.0573	-0.0503	-0.0415	-0.0422	-0.0431									84	0.58455	0.411429	0.332531	0.305017	0.365462	0.495532		84	0.692069	0.523622	0.458524	0.402924	0.382134	0.39276		84	0.432158	0.454937	0.454216	0.464248	0.464132	0.430261		84	0.371495	0.420687
111	-0.0689	-0.0616	-0.0626	-0.0648	-0.0647	-0.0732		111	-0.0688	-0.0596	-0.0533	-0.0444	-0.0427	-0.0432									87	0.592345	0.419977	0.341005	0.313112	0.374463	0.504086		87	0.698507	0.533372	0.467938	0.41267	0.393326	0.402374		87	0.425222	0.439019	0.446426	0.456437	0.448103	0.423259		87	0.366069	0.413788
114	-0.0705	-0.0637	-0.0651	-0.0672	-0.0673	-0.0753		114	-0.0713	-0.0626	-0.0547	-0.0445	-0.0444	-0.0452									90	0.610231	0.440093	0.362014	0.3337	0.394359	0.523982		90	0.714713	0.555151	0.490495	0.437719	0.416929	0.424807		90	0.410089	0.431902	0.440449	0.450131	0.441214	0.408285		90	0.352238	0.398975
117	-0.071	-0.0641	-0.0651	-0.0673	-0.0668	-0.0761		117	-0.0726	-0.062	-0.0543	-0.0449	-0.0444	-0.046									93	0.61659	0.448037	0.369334	0.340995	0.40276	0.531849		93	0.720478	0.564173	0.499297	0.448235	0.427816	0.435015		93	0.403192	0.425629	0.433002	0.443339	0.434876	0.402217		93	0.346548	0.392736
120	-0.0726	-0.0655	-0.0673	-0.0688	-0.0682	-0.0775		120	-0.0741	-0.0639	-0.0554	-0.0468	-0.0462	-0.0472									96	0.623031	0.455889	0.377006	0.348541	0.410793	0.54006		96	0.726653	0.572614	0.508161	0.458579	0.437176	0.442255		96	0.39736	0.419121	0.427221	0.437373	0.428447	0.396227		96	0.341649	0.387004
123	-0.0745	-0.0669	-0.0672	-0.0698	-0.0701	-0.08		123	-0.0761	-0.0652	-0.057	-0.0486	-0.0481	-0.0485									99	0.629677	0.463461	0.384777	0.356436	0.418548	0.547468		99	0.731856	0.580811	0.516719	0.466872	0.446129	0.452226		99	0.391645	0.413362	0.412082	0.422868	0.422384	0.390471		99	0.33577	0.38051
126	-0.0763	-0.0676	-0.0699	-0.0727	-0.0728	-0.0822		126	-0.0778	-0.0677	-0.0588	-0.0502	-0.0489	-0.0498									102	0.63661	0.470848	0.392499	0.364181	0.426765	0.554648		102	0.73777	0.588863	0.526071	0.476276	0.454777	0.460415		102	0.385892	0.400253	0.406301	0.416707	0.408377	0.38522		102	0.331097	0.375235
129	-0.0782	-0.0701	-0.0693	-0.0737	-0.0745	-0.084		129	-0.0795	-0.0684	-0.0606	-0.0507	-0.0502	-0.051									105	0.65146	0.48957	0.410901	0.382021	0.444583	0.5721		105	0.751394	0.607732	0.544899	0.495512	0.478482	0.48178		105	0.373202	0.393839	0.401891	0.410643	0.402315	0.372345		105	0.32047	0.36169
132	-0.0797	-0.0707	-0.071	-0.0752	-0.0764	-0.0845		132	-0.08	-0.0689	-0.0614	-0.051	-0.0504	-0.0517									108	0.656424	0.495331	0.41777	0.389117	0.451276	0.578286		108	0.755699	0.614329	0.552479	0.503548	0.483976	0.486647		108	0.367685	0.388548	0.395963	0.405647	0.396804	0.366822		108	0.315647	0.356516
135	-0.0805	-0.0706	-0.0735	-0.0767	-0.0764	-0.0864		135	-0.0823	-0.0706	-0.0621	-0.0519	-0.0522	-0.0535									111	0.661881	0.502485	0.424689	0.395463	0.457785	0.584893		111	0.760302	0.621702	0.56012	0.511071	0.492013	0.495786		111	0.362049	0.383539	0.391456	0.399874	0.392165	0.361766		111	0.311011	0.351697
138	-0.0831	-0.0725	-0.0736	-0.0765	-0.0776	-0.0877		138	-0.0827	-0.0707	-0.0623	-0.0516	-0.0511	-0.0515									114	0.667788	0.50964	0.432361	0.402109	0.465217	0.59127		114	0.764906	0.628929	0.567761	0.520048	0.499949	0.502433		114	0.357202	0.378435	0.377542	0.387213	0.3867	0.357565		114	0.306866	0.347791
141	-0.0856	-0.0747	-0.0755	-0.0792	-0.0807	-0.0895		141	-0.0844	-0.071	-0.0654	-0.0543	-0.0518	-0.0535									117	0.672957	0.516144	0.438728	0.409204	0.471403	0.597418		117	0.769248	0.634944	0.57473	0.527315	0.507478	0.510267		117	0.352749	0.366497	0.373279	0.382216	0.374483	0.352664		117	0.303022	0.34353
144	-0.0859	-0.0774	-0.078	-0.0813	-0.0809	-0.0916		144	-0.0868	-0.0736	-0.0664	-0.0556	-0.0531	-0.0559									120	0.685141	0.531661	0.455525	0.425545	0.487836	0.61235		120	0.77999	0.650902	0.591784	0.545695	0.525689	0.525697		120	0.341557	0.360972	0.367988	0.377122	0.368834	0.34154		120	0.293111	0.331862
147	-0.0877	-0.079	-0.0773	-0.0818	-0.0837	-0.0939		147	-0.0885	-0.077	-0.0671	-0.0565	-0.0553	-0.0558									123	0.689941	0.537747	0.46089	0.431741	0.49393	0.617964		123	0.783995	0.657014	0.597714	0.551851	0.531183	0.532463		123	0.336828	0.356243	0.363285	0.371689	0.364609	0.337417		123	0.290021	0.327398
150	-0.0894	-0.0794	-0.0792	-0.0829	-0.0838	-0.0941		150	-0.089	-0.0765	-0.0668	-0.0576	-0.0564	-0.0575									126	0.694207	0.543322	0.467008	0.438037	0.499931	0.623654		126	0.787776	0.662398	0.604132	0.558947	0.538915	0.537567		126	0.331941	0.35217	0.358434	0.367226	0.359511	0.332905		126	0.285687	0.322833
153	-0.0904	-0.0795	-0.0804	-0.084	-0.084	-0.0944		153	-0.09	-0.0758	-0.0686	-0.0581	-0.0552	-0.057									129	0.699048	0.549779	0.474278	0.444134	0.506717	0.629		129	0.791481	0.668073	0.610245	0.565615	0.544715	0.542908		129	0.327645	0.347348	0.347852	0.356166	0.354965	0.328394		129	0.281881	0.318724
156	-0.0937	-0.0831	-0.0829	-0.0871	-0.0878	-0.0978		156	-0.0927	-0.0787	-0.0721	-0.0605	-0.0582	-0.0593									132	0.703602	0.555865	0.480445	0.45008	0.512579	0.634499		132	0.795374	0.674088	0.616847	0.570317	0.551531	0.549199		132	0.32331	0.336626	0.343393	0.351703	0.344218	0.324426		132	0.278527	0.314818
159	-0.0946	-0.0837	-0.0841	-0.0881	-0.0899	-0.0992		159	-0.0949	-0.0821	-0.0715	-0.0609	-0.0601	-0.0602									135	0.713735	0.569617	0.494986	0.464821	0.526705	0.647292		135	0.804282	0.687185	0.630723	0.586817	0.568115	0.563798		135	0.313695	0.331757	0.339033	0.347337	0.340544	0.31478		135	0.270576	0.305788
162	-0.0953	-0.0848	-0.0843	-0.0886	-0.0898	-0.0997		162	-0.0963	-0.0812	-0.0721	-0.062	-0.0594	-0.0603									138	0.718494	0.57482	0.500752	0.470618	0.532105	0.651913		138	0.8081	0.692423	0.636408	0.592631	0.573303	0.569496		138	0.309754	0.32848	0.335162	0.343262	0.336089	0.311046		138	0.267335	0.302237
165	-0.0975	-0.0856	-0.0849	-0.0897	-0.0912	-0.1022		165	-0.0957	-0.0823	-0.074	-0.0642	-0.059	-0.0599									141	0.72194	0.579884	0.506268	0.476764	0.538106	0.65703		141	0.811244	0.697614	0.641604	0.599213	0.578899	0.573175		141	0.306128	0.324407	0.330508	0.338653	0.33145	0.307429		141	0.264207	0.298737
168	-0.0979	-0.0877	-0.0868	-0.0921	-0.0921	-0.1031		168	-0.099	-0.0833	-0.0749	-0.0636	-0.0609	-0.0619									144	0.726165	0.585645	0.511382	0.482061	0.54323	0.661689		144	0.813939	0.701882	0.646617	0.603232	0.58419	0.579941		144	0.302345	0.320146	0.320905	0.329048	0.327593	0.303617		144	0.261004	0.294882
171	-0.1004	-0.0882	-0.0897	-0.0945	-0.0941	-0.1059		171	-0.1008	-0.0849	-0.078	-0.0666	-0.0616	-0.0639									147	0.730062	0.590337	0.518201	0.487507	0.54877	0.666463		147	0.817382	0.70649	0.651812	0.609045	0.58887	0.585519		147	0.298837	0.311391	0.318358	0.325022	0.318361	0.299961		147	0.257914	0.290823
174	-0.1027	-0.0904	-0.0905	-0.0946	-0.0959	-0.1069		174	-0.1021	-0.086	-0.0777	-0.0672	-0.0631	-0.063									150	0.738883	0.60367	0.530586	0.501299	0.561741	0.677538		150	0.824045	0.717841	0.664283	0.62375	0.602198	0.593947		150	0.289931	0.307084	0.313213	0.321092	0.314044	0.291365		150	0.250452	0.282707
177	-0.1042	-0.0907	-0.0915	-0.0954	-0.0962	-0.1079		177	-0.1023	-0.0879	-0.0779	-0.0674	-0.0635	-0.0654									153	0.742164	0.608548	0.536101	0.506196	0.566681	0.681891		153	0.827264	0.722594	0.669417	0.628024	0.607285	0.599169		153	0.286897	0.302917	0.309	0.317115	0.310186	0.288176		153	0.247626	0.279866
180	-0.105	-0.0928	-0.0935	-0.0963	-0.0967	-0.1089		180	-0.1024	-0.0883	-0.0791	-0.0669	-0.0643	-0.0653									156	0.744913	0.613287	0.540714	0.511043	0.571897	0.686283		156	0.830258	0.726766	0.673269	0.632128	0.612982	0.605697		156	0.282719	0.299733	0.305766	0.313476	0.307109	0.284286		156	0.244649	0.276264
183	-0.1051	-0.0942	-0.0944	-0.0978	-0.0979	-0.1099		183	-0.1048	-0.0889	-0.0794	-0.0677	-0.0659	-0.0669									159	0.749508	0.618722	0.546881	0.51644	0.57739	0.690483		159	0.83299	0.731131	0.678648	0.637685	0.619392	0.609614		159	0.279606	0.29566	0.296703	0.305084	0.303665	0.281291		159	0.242237	0.272561
186	-0.1077	-0.0962	-0.0962	-0.0997	-0.0998	-0.1124		186	-0.1071	-0.0923	-0.0816	-0.0688	-0.067	-0.0679									162	0.752585	0.622578	0.551193	0.521537	0.582099	0.694531		162	0.835311	0.734381	0.68256	0.642216	0.621019	0.611632		162	0.276611	0.287794	0.293714	0.301543	0.294617	0.277752		162	0.239147	0.270025
189	-0.1103	-0.0983	-0.0964	-0.1006	-0.1024	-0.1144		189	-0.1089	-0.0912	-0.0827	-0.0706	-0.0668	-0.0685									165	0.761241	0.6341	0.563879	0.534529	0.593362	0.704575		165	0.842048	0.745295	0.69393	0.653928	0.635568	0.623264		165	0.26936	0.284423	0.290285	0.298098	0.291127	0.270051		165	0.232514	0.262771
192	-0.1095	-0.0984	-0.0975	-0.1018	-0.1041	-0.1156		192	-0.1097	-0.0926	-0.0837	-0.0711	-0.0681	-0.0689									168	0.764071	0.639489	0.568091	0.539576	0.598809	0.708737		168	0.844556	0.749078	0.698148	0.65863	0.639027	0.628012		168	0.266049	0.282832	0.286463	0.294218	0.288831	0.26725		168	0.230517	0.260031
195	-0.1112	-0.1005	-0.0985	-0.1028	-0.1034	-0.1162		195	-0.1116	-0.0941	-0.0852	-0.0713	-0.0692	-0.0701									171	0.766328	0.642555	0.572403	0.543924	0.603518	0.71206		171	0.846353	0.752328	0.702243	0.66282	0.64269	0.63003		171	0.263291	0.278197	0.28372	0.291355	0.284468	0.264411		171	0.228218	0.257952
198	-0.1128	-0.1019	-0.0997	-0.1034	-0.1047	-0.1171		198	-0.1116	-0.0946	-0.0856	-0.0721	-0.0695	-0.0701									174	0.769938	0.647712	0.578319	0.548971	0.607995	0.716146		174	0.849384	0.756257	0.706461	0.667009	0.648998	0.635608		174	0.259665	0.274872	0.275146	0.283642	0.281528	0.261377		174	0.226108	0.254096
201	-0.1136	-0.1034	-0.1008	-0.1061	-0.1071	-0.1196		201	-0.1148	-0.0958	-0.087	-0.0734	-0.0701	-0.0715									177	0.772604	0.6518	0.582732	0.553768	0.612565	0.719736		177	0.851256	0.759459	0.710007	0.671369	0.652966	0.638101		177	0.256946	0.267709	0.272745	0.279907	0.273813	0.258693		177	0.223319	0.251611
204	-0.1145	-0.1043	-0.1012	-0.1059	-0.1084	-0.1202		204	-0.1155	-0.0963	-0.0867	-0.0738	-0.0713	-0.0725									180	0.779455	0.662207	0.594465	0.565561	0.62309	0.728748		180	0.856908	0.768626	0.719787	0.682141	0.664869	0.648665		180	0.249931	0.264806	0.269708	0.276996	0.27069	0.25177		180	0.217629	0.245117
207	-0.1172	-0.1053	-0.1034	-0.1075	-0.1104	-0.1225		207	-0.1169	-0.0989	-0.0901	-0.0753	-0.0724	-0.0724									183	0.782901	0.666202	0.598476	0.569708	0.62706	0.731727		183	0.858554	0.771343	0.723088	0.68633	0.667209	0.650801		183	0.246266	0.261857	0.266376	0.273843	0.268439	0.248891		183	0.215519	0.243291
210	-0.1179	-0.1056	-0.1041	-0.1083	-0.1102	-0.1236		210	-0.1184	-0.099	-0.0891	-0.0736	-0.0744	-0.0751									186	0.785322	0.669501	0.60349	0.574455	0.631953	0.735049		186	0.860463	0.774835	0.727062	0.690091	0.669956	0.655193		186	0.244099	0.258345	0.263534	0.270981	0.264857	0.246208		186	0.213144	0.240298
213	-0.1189	-0.1069	-0.1047	-0.1099	-0.1109	-0.1245		213	-0.1181	-0.1008	-0.0915	-0.0756	-0.0739	-0.0739									189	0.787988	0.673449	0.60715	0.579202	0.635738	0.738715		189	0.862073	0.777794	0.73079	0.694281	0.674636	0.657923		189	0.24067	0.255209	0.25692	0.263462	0.261688	0.243135		189	0.209941	0.237458
216	-0.119	-0.1075	-0.1072	-0.1119	-0.1135	-0.1273		216	-0.122	-0.1033	-0.0922	-0.0777	-0.0758	-0.077									192	0.791106	0.678839	0.612114	0.58395	0.640493	0.742038		192	0.864543	0.781674	0.734947	0.697615	0.679927	0.66362		192	0.232946	0.248654	0.253295	0.260503	0.255213	0.240373		192	0.208057	0.234921
219	-0.1203	-0.1088	-0.1083	-0.1119	-0.1142	-0.1279		219	-0.1226	-0.1045	-0.0934	-0.0781	-0.0759	-0.0782									195	0.797013	0.687758	0.622192	0.594094	0.650187	0.750057		195	0.869072	0.788999	0.74271	0.706933	0.68715	0.670148		195	0.232158	0.246219	0.250551	0.257932	0.252687	0.234384		195	0.20312	0.229442
222	-0.1232	-0.111	-0.1113	-0.1151	-0.1158	-0.13		222	-0.125	-0.1059	-0.0956	-0.08	-0.0775	-0.0789									198	0.799475	0.690639	0.626404	0.598991	0.654711	0.753112		198	0.871056	0.791861	0.746867	0.710866	0.690915	0.675015		198	0.229675	0.243457	0.248102	0.255263	0.249242	0.231972		198	0.201236	0.227464
225	-0.1238	-0.1121	-0.1102	-0.1155	-0.1165	-0.1309		225	-0.1254	-0.1061	-0.0961	-0.0798	-0.0772	-0.0805									201	0.80169	0.694216	0.631217	0.602988	0.658219	0.756244		201	0.872703	0.794092	0.749679	0.714286	0.695086	0.677982		201	0.227271	0.240601	0.245015	0.252498	0.247038	0.22956		201	0.198749	0.224268
228	-0.1243	-0.1123	-0.1104	-0.1161	-0.1182	-0.1317		228	-0.1247	-0.107	-0.0954	-0.0805	-0.0774	-0.0799									204	0.804275	0.697793	0.635379	0.607885	0.662327	0.759566		204	0.874237	0.797972	0.752797	0.717962	0.699969	0.68178		204	0.224985	0.237371	0.238891	0.245901	0.244098	0.227343		204	0.196789	0.223203
231	-0.1261	-0.1138	-0.1132	-0.1175	-0.1209	-0.134		231	-0.1285	-0.1089	-0.0978	-0.0823	-0.0783	-0.0821									207	0.806244	0.701138	0.638438	0.611133	0.665882	0.762354		207	0.876184	0.800398	0.756342	0.721296	0.702106	0.684392		207	0.221951	0.231893	0.23502	0.243087	0.237669	0.224621		207	0.195207	0.220109
234	-0.1273	-0.1147	-0.1124	-0.1185	-0.1212	-0.1347		234	-0.1295	-0.1086	-0.0984	-0.0821	-0.0785	-0.0822									210	0.812603	0.709454	0.648716	0.621777	0.675622	0.769801		210	0.880563	0.807043	0.7638	0.729161	0.71167	0.691988		210	0.216473	0.229411	0.234089	0.24071	0.235051	0.218942		210	0.190496	0.215239
237	-0.1308	-0.1155	-0.1158	-0.1202	-0.1223	-0.1371		237	-0.1317	-0.1113	-0.1002	-0.0843	-0.081	-0.0831									213	0.814818	0.712846	0.652728	0.625974	0.679453	0.772436		213	0.882135	0.809662	0.766612	0.733008	0.713806	0.695074		213	0.213911	0.226181	0.230856	0.237994	0.232387	0.216453		213	0.187594	0.212398
240	-0.1313	-0.1163	-0.1137	-0.1209	-0.1235	-0.1382		240	-0.133	-0.1116	-0.1002	-0.0843	-0.0814	-0.0839									216	0.817115	0.71633	0.65704	0.629922	0.682823	0.774956		216	0.883632	0.812379	0.770279	0.736257	0.718181	0.69816		216	0.212138	0.224449	0.228602	0.235423	0.230229	0.214391		216	0.186087	0.209811
243	-0.132	-0.1174	-0.1149	-0.1215	-0.123	-0.1378		243	-0.1327	-0.1122	-0.1	-0.0843	-0.0816	-0.0837									219	0.818961	0.720046	0.66055	0.63372	0.686101	0.778049		219	0.88498	0.814707	0.772358	0.738565	0.720623	0.699703		219	0.21001	0.221125	0.222576	0.229456	0.227703	0.212174		219	0.184278	0.208695
246	-0.1336	-0.1196	-0.1184	-0.1232	-0.1262	-0.1419		246	-0.1359	-0.1139	-0.1025	-0.0859	-0.0855	-0.0862									222	0.821751	0.722927	0.66441	0.637368	0.68984	0.780913		222	0.886626	0.817132	0.775659	0.743438	0.72337	0.70362		222	0.207921	0.216068	0.220371	0.22737	0.222008	0.209802		222	0.182469	0.206564
249	-0.1353	-0.1191	-0.1175	-0.1247	-0.127	-0.1423		249	-0.1363	-0.1138	-0.1031	-0.0861	-0.0843	-0.0858									225	0.826223	0.731057	0.673335	0.647212	0.698611	0.787596		225	0.891006	0.82339	0.782383	0.750278	0.732628	0.713709		225	0.202522	0.213961	0.218167	0.224605	0.219849	0.204395		225	0.177985	0.20139
252	-0.1358	-0.12	-0.1187	-0.1257	-0.1267	-0.1432		252	-0.1388	-0.1159	-0.1038	-0.0867	-0.0862	-0.0873									228	0.828889	0.733891	0.676845	0.651059	0.701657	0.789888		228	0.891792	0.825136	0.784889	0.752757	0.733442	0.712641		228	0.200079	0.211386	0.216256	0.222616	0.216772	0.202684		228	0.176477	0.199767
255	-0.1363	-0.1217	-0.1205	-0.1268	-0.1288	-0.1448		255	-0.1386	-0.1168	-0.1047	-0.0884	-0.0859	-0.0879									231	0.830571	0.736446	0.679904	0.655007	0.705212	0.792064		231	0.892915	0.827367	0.786906	0.755322	0.736494	0.715015		231	0.197557	0.209701	0.212973	0.219948	0.214568	0.200428		231	0.174706	0.197839
258	-0.1385	-0.1228	-0.121	-0.1275	-0.1283	-0.1452		258	-0.1393	-0.119	-0.1057	-0.088	-0.0874	-0.0877									234	0.833197	0.740256	0.684316	0.658755	0.708858	0.795272		234	0.894973	0.831005	0.790513	0.758485	0.74209	0.719525		234	0.195665	0.207454	0.209103	0.215097	0.212593	0.198872		234	0.173576	0.196875
261	-0.1393	-0.123	-0.1218	-0.1294	-0.1313	-0.1474		261	-0.1412	-0.1209	-0.1074	-0.0916	-0.0873	-0.0896									237	0.834838	0.742764	0.687224	0.662203	0.711767	0.797449		237	0.896658	0.832218	0.792713	0.761819	0.744531	0.720356		237	0.193852	0.202491	0.205771	0.212234	0.207633	0.196266		237	0.171239	0.193476
264	-0.141	-0.1261	-0.1239	-0.1308	-0.1314	-0.1492		264	-0.1422	-0.1211	-0.1076	-0.0917	-0.0887	-0.0911									240	0.839309	0.750383	0.695999	0.671147	0.720168	0.803712		240	0.899689	0.837747	0.799254	0.769257	0.751145	0.728902		240	0.189241	0.199869	0.203959	0.209906	0.205245	0.191676		240	0.167697	0.189165
267	-0.1415	-0.1248	-0.1232	-0.1308	-0.1322	-0.1492		267	-0.1427	-0.1213	-0.1089	-0.0914	-0.088	-0.0904									243	0.840745	0.753124	0.699559	0.674995	0.723676	0.805965		243	0.900999	0.840027	0.802433	0.77242	0.752671	0.730564		243	0.187034	0.197715	0.201803	0.20816	0.202994	0.189848		243	0.16585	0.187693
270	-0.1424	-0.1283	-0.1251	-0.1323	-0.134	-0.1502		270	-0.1446	-0.1234	-0.1103	-0.0922	-0.09	-0.0925									246	0.842796	0.756237	0.702567	0.677943	0.726631	0.808333		246	0.902384	0.842113	0.803533	0.773959	0.756232	0.733056		246	0.184946	0.195234	0.199157	0.205734	0.200882	0.18767		246	0.164569	0.185157
273	-0.1433	-0.1277	-0.1265	-0.1332	-0.1343	-0.1514		273	-0.1454	-0.1227	-0.1116	-0.0937	-0.0896	-0.0933									249	0.84456	0.759117	0.706328	0.681891	0.729631	0.810433		249	0.903395	0.843859	0.807079	0.777122	0.758266	0.735193		249	0.183369	0.193361	0.194307	0.200834	0.198356	0.185842		249	0.162948	0.184396
276	-0.1456	-0.1284	-0.1288	-0.134	-0.1381	-0.1538		276	-0.1467	-0.1258	-0.1129	-0.0944	-0.0902	-0.0948									252	0.847063	0.762044	0.709737	0.685289	0.733186	0.813106		252	0.905117	0.84643	0.808913	0.778063	0.762845	0.737685		252	0.181044	0.188913	0.192445	0.1987	0.194131	0.183858		252	0.161328	0.182215
279	-0.1473	-0.1303	-0.1293	-0.1367	-0.1388	-0.1557		279	-0.149	-0.1261	-0.1135	-0.0952	-0.0919	-0.095									255	0.851411	0.76892	0.717559	0.693984	0.740479	0.8183		255	0.907886	0.851475	0.814475	0.785159	0.768339	0.744095		255	0.177143	0.186526	0.19122	0.196468	0.192202	0.179463		255	0.157823	0.177954
282	-0.1469	-0.1316	-0.1304	-0.1353	-0.139	-0.1548		282	-0.1491	-0.1255	-0.1135	-0.0961	-0.0919	-0.0954									258	0.852478	0.771475	0.720969	0.697132	0.743895	0.820744		258	0.909196	0.852978	0.817348	0.787552	0.769966	0.744807		258	0.1747	0.184091	0.189408	0.194722	0.189216	0.177246		258	0.155638	0.176127
285	-0.1494	-0.1328	-0.1317	-0.1373	-0.1398	-0.1565		285	-0.1505	-0.1273	-0.1148	-0.0961	-0.0946	-0.0965									261	0.854365	0.773705	0.723476	0.70073	0.746342	0.82273		261	0.910244	0.854724	0.819793	0.78969	0.772815	0.747537		261	0.172847	0.182686	0.186027	0.192491	0.188022	0.17569		261	0.154319	0.174352
288	-0.1509	-0.1343	-0.1329	-0.139	-0.1424	-0.159		288	-0.1524	-0.1283	-0.1155	-0.0985	-0.0951	-0.097									264	0.856744	0.776911	0.726584	0.704227	0.750219	0.825479		264	0.911629	0.857247	0.8223	0.793793	0.775867	0.751217		264	0.17135	0.180252	0.18201	0.187785	0.185772	0.174096		264	0.153075	0.172982
291	-0.1502	-0.1344	-0.1321	-0.1388	-0.1419	-0.1601		291	-0.1529	-0.1292	-0.1156	-0.099	-0.0951	-0.0974									267	0.857975	0.779187	0.730044	0.707525	0.752712	0.827236		267	0.912565	0.85875	0.824195	0.794306	0.77892	0.753116		267	0.169576	0.176225	0.180344	0.185699	0.181088	0.17219		267	0.151417	0.171308
294	-0.1529	-0.136	-0.1358	-0.1407	-0.1434	-0.1611		294	-0.1544	-0.1316	-0.1176	-0.0989	-0.0958	-0.0987									270	0.862365	0.785412	0.738117	0.715421	0.758759	0.832162		270	0.915447	0.863456	0.82884	0.800291	0.784312	0.759288		270	0.165557	0.174493	0.178531	0.183953	0.17971	0.168689		270	0.147875	0.167351
297	-0.1545	-0.1357	-0.1345	-0.142	-0.1445	-0.1621		297	-0.1549	-0.1304	-0.1171	-0.1007	-0.0955	-0.098									273	0.864211	0.788107	0.740674	0.718669	0.762775	0.834721		273	0.916308	0.865056	0.831713	0.804223	0.787466	0.761662		273	0.16335	0.172433	0.176424	0.182109	0.177873	0.166667		273	0.146706	0.16583
300	-0.155	-0.1363	-0.1348	-0.1431	-0.1451	-0.162		300	-0.1559	-0.1314	-0.1179	-0.1009	-0.0963	-0.0984									276	0.865647	0.790569	0.743532	0.721967	0.764622	0.836401		276	0.917992	0.867094	0.83367	0.805506	0.78889	0.764629		276	0.161931	0.170373	0.174857	0.180314	0.175898	0.164761		276	0.145011	0.164257
303	-0.1565	-0.1377	-0.137	-0.1445	-0.1461	-0.1636		303	-0.1581	-0.1338	-0.1208	-0.1022	-0.0972	-0.1007									279	0.867698	0.793264	0.747493	0.725365	0.768268	0.838654		279	0.918778	0.868743	0.836115	0.808241	0.792349	0.766291		279	0.159882	0.168641	0.171084	0.176045	0.17452	0.162894		279	0.143729	0.162076
306	-0.1581	-0.139	-0.1382	-0.1456	-0.1467	-0.1663		306	-0.1602	-0.134	-0.1222	-0.1042	-0.0972	-0.1014									282	0.868641	0.794983	0.749649	0.727663	0.770669	0.840487		282	0.919415	0.870198	0.837521	0.809866	0.793061	0.767953		282	0.158266	0.165223	0.168831	0.173959	0.169973	0.161571		282	0.142523	0.161112
309	-0.1582	-0.1419	-0.1405	-0.1458	-0.1491	-0.1675		309	-0.162	-0.1356	-0.1219	-0.1031	-0.1004	-0.1029									285	0.871882	0.802137	0.756318	0.735509	0.777685	0.84507		285	0.922821	0.87403	0.842166	0.814995	0.799369	0.77543		285	0.154601	0.16335	0.167508	0.172553	0.168136	0.157565		285	0.139509	0.15751
312	-0.1602	-0.1428	-0.1402	-0.1474	-0.1501	-0.1686		312	-0.1623	-0.1381	-0.1227	-0.1046	-0.1002	-0.1033									288	0.874015	0.803902	0.761031	0.738957	0.78004	0.847285		288	0.923644	0.876698	0.844612	0.816962	0.802421	0.778991		288	0.152867	0.162367	0.165107	0.170806	0.166299	0.156087		288	0.13834	0.155938
315	-0.1622	-0.1427	-0.1402	-0.1482	-0.1497	-0.1692		315	-0.1624	-0.1364	-0.1233	-0.1046	-0.0986	-0.1024									291	0.875082	0.806086	0.762736	0.741205	0.782532	0.849003		291	0.924767	0.878007	0.846568	0.819954	0.804354	0.778516		291	0.151882	0.16012	0.163294	0.169108	0.164508	0.154648		291	0.137097	0.15467
318	-0.1635	-0.1433	-0.1409	-0.1494	-0.1512	-0.1704		318	-0.1639	-0.1381	-0.1237	-0.1064	-0.1011	-0.1044									294	0.876682	0.807898	0.765393	0.744703	0.785025	0.850913		294	0.92574	0.879269	0.84834	0.821578	0.805982	0.782908		294	0.149635	0.158294	0.159914	0.165179	0.162441	0.153092		294	0.135439	0.1533
321	-0.6612	-0.8744	-0.8912	-0.927	-0.9978	-1.0647		321	-0.7694	-1.0072	-0.8997	-0.7728	-0.7545	-0.7627									297	0.878118	0.810407	0.768452	0.747651	0.788441	0.852975		297	0.926826	0.880772	0.850113	0.82534	0.808424	0.784214		297	0.148059	0.154595	0.157513	0.162996	0.158859	0.151225		297	0.134044	0.151423
324	-0.5779	-0.9063	-0.9751	-1.0143	-1.0477	-1.0092		324	-0.5923	-1.0152	-0.9815	-0.8872	-0.8631	-0.8492									300	0.881933	0.8164	0.77492	0.754847	0.79375	0.85687		300	0.928697	0.884556	0.854453	0.828161	0.812901	0.790386		300	0.144788	0.15291	0.155602	0.160959	0.157344	0.147647		300	0.131595	0.148126
327	-0.5105	-0.905	-1.0027	-1.0451	-1.0565	-0.9539		327	-0.4498	-0.9906	-1.0062	-0.9336	-0.9057	-0.8881									303	0.883246	0.817422	0.777728	0.757595	0.79675	0.858665		303	0.930007	0.885817	0.856409	0.831495	0.815749	0.792404		303	0.14333	0.151318	0.153937	0.159115	0.154955	0.146285		303	0.130728	0.146959
330	-0.4417	-0.8879	-1.0092	-1.0526	-1.0495	-0.8989		330	-0.3256	-0.9518	-1.006	-0.95	-0.922	-0.9055									306	0.884969	0.819977	0.780786	0.760594	0.79892	0.860651		306	0.930606	0.887369	0.858243	0.833547	0.819005	0.795252		306	0.141438	0.149398	0.152859	0.157514	0.152659	0.144457		306	0.128316	0.14493
333	-0.374	-0.8606	-1.0069	-1.0504	-1.035	-0.8469		333	-0.2145	-0.9131	-0.9941	-0.9549	-0.9321	-0.9145									309	0.886446	0.822532	0.783744	0.763742	0.802013	0.86256		309	0.931804	0.888921	0.860688	0.83577	0.819717	0.796795		309	0.139429	0.148368	0.149282	0.154022	0.152292	0.143135		309	0.127638	0.143662
336	-0.2212	-0.7843	-0.9716	-1.0221	-0.9806	-0.7283		336	0.0067	-0.8065	-0.9417	-0.9394	-0.9228	-0.9095									312	0.887594	0.824158	0.786101	0.76599	0.803582	0.864049		312	0.93259	0.890279	0.861911	0.837394	0.822261	0.79822		312	0.13931	0.145044	0.148351	0.153051	0.14825	0.141929		312	0.126131	0.143053
339	-0.1639	-0.7513	-0.9525	-1.0054	-0.9534	-0.6822		339	0.0834	-0.7643	-0.9153	-0.9287	-0.9166	-0.9034									315	0.891574	0.830105	0.791817	0.772886	0.809906	0.868021		315	0.93506	0.894208	0.866312	0.842011	0.827653	0.80451		315	0.135409	0.143499	0.14698	0.151499	0.147791	0.138429		315	0.123304	0.139603
342	-0.1097	-0.7163	-0.9347	-0.9886	-0.9259	-0.6369		342	0.153	-0.7234	-0.889	-0.9141	-0.9068	-0.895									318	0.892107	0.832195	0.794174	0.775785	0.811383	0.869969		318	0.935809	0.895518	0.868146	0.843293	0.830502	0.80819		318	0.134463	0.142095	0.145118	0.149365	0.14577	0.136951		318	0.122324	0.138335
345	-0.057	-0.6829	-0.9095	-0.9697	-0.8974	-0.5929		345	0.2193	-0.6812	-0.8598	-0.9009	-0.893	-0.883									321	0.89424	0.833868	0.796731	0.778483	0.814984	0.871573		321	0.936632	0.896731	0.869552	0.84714	0.832536	0.809852		321	0.132768	0.140409	0.144089	0.147764	0.143749	0.136095		321	0.121834	0.137016
348	-0.0067	-0.6521	-0.887	-0.9497	-0.8687	-0.5511		348	0.2773	-0.6419	-0.8311	-0.8835	-0.8808	-0.8712									324	0.895061	0.835261	0.799338	0.781181	0.816461	0.873138		324	0.937231	0.898186	0.871325	0.847739	0.834469	0.811039		324	0.131232	0.139473	0.140757	0.145484	0.144852	0.134267		324	0.119686	0.135139
351	0.1074	-0.5748	-0.8289	-0.8976	-0.7987	-0.4527		351	0.4033	-0.5512	-0.7623	-0.8423	-0.8504	-0.8425									327	0.896373	0.837863	0.801745	0.78393	0.818769	0.874551		327	0.938092	0.899447	0.872731	0.849449	0.835385	0.812107		327	0.129892	0.136991	0.143452	0.143204	0.139295	0.133217		327	0.120327	0.135291
354	0.1502	-0.542	-0.8072	-0.8765	-0.7697	-0.413		354	0.4505	-0.515	-0.7349	-0.824	-0.8358	-0.8313									330	0.899737	0.842741	0.808163	0.790376	0.824863	0.878943		330	0.940637	0.903036	0.877193	0.854236	0.841083	0.815905		330	0.12733	0.134135	0.137573	0.141748	0.137044	0.130416		330	0.117049	0.13169
357	0.1915	-0.5108	-0.781	-0.8546	-0.7416	-0.3759		357	0.4955	-0.4802	-0.706	-0.8063	-0.8208	-0.8159									333	0.901296	0.845482	0.810219	0.793224	0.826755	0.88028		333	0.941273	0.904298	0.878843	0.85586	0.84271	0.818754		333	0.125635	0.134697	0.135417	0.140196	0.137503	0.128588		333	0.114863	0.130066
360	0.2313	-0.4828	-0.7558	-0.8314	-0.7139	-0.3372		360	0.54	-0.445	-0.6789	-0.7893	-0.8053	-0.8021									336	0.902076	0.84734	0.812776	0.795173	0.828833	0.881807		336	0.94161	0.90488	0.880066	0.857143	0.84444	0.820415		336	0.125005	0.130905	0.133947	0.138498	0.134472	0.128238		336	0.11426	0.128392
363	0.27	-0.4545	-0.7308	-0.81	-0.6868	-0.3001		363	0.5806	-0.4119	-0.6519	-0.7705	-0.791	-0.7895									339	0.903142	0.849988	0.815183	0.798171	0.83091	0.883335		339	0.942509	0.907305	0.88135	0.858511	0.847187	0.824807		339	0.123153	0.129875	0.129979	0.13486	0.132865	0.125943		339	0.113016	0.127479
366	0.3594	-0.382	-0.6712	-0.7538	-0.6194	-0.2148		366	0.6694	-0.334	-0.587	-0.7257	-0.7557	-0.7549									342	0.903881	0.851382	0.816637	0.80047	0.833264	0.884977		342	0.943482	0.908372	0.883306	0.86005	0.84739	0.823858		342	0.121852	0.126785	0.129146	0.133841	0.130293	0.124815		342	0.111622	0.125704
369	0.3911	-0.3566	-0.6473	-0.7321	-0.5957	-0.1814		369	0.705	-0.3034	-0.5618	-0.7086	-0.7413	-0.7427									345	0.907983	0.856725	0.822353	0.806716	0.838988	0.889025		345	0.94554	0.911574	0.887524	0.865521	0.852884	0.830979		345	0.119054	0.125099	0.12846	0.132628	0.128318	0.12182		345	0.109738	0.123015
372	0.4246	-0.3293	-0.6262	-0.7113	-0.5684	-0.148		372	0.7366	-0.2737	-0.5367	-0.6906	-0.7269	-0.7307									348	0.908804	0.85784	0.824759	0.809264	0.840927	0.890285		348	0.945802	0.912301	0.888746	0.866718	0.854207	0.830979		348	0.117478	0.124304	0.126843	0.13127	0.127629	0.120264		348	0.108004	0.122102
375	0.4536	-0.3044	-0.6016	-0.6893	-0.5449	-0.1155		375	0.7685	-0.245	-0.5132	-0.6755	-0.7124	-0.7179									351	0.910855	0.860163	0.827617	0.812063	0.843281	0.892194		351	0.947299	0.913999	0.890397	0.868855	0.857056	0.834421		351	0.116059	0.121822	0.125423	0.129766	0.126297	0.11937		351	0.10759	0.121392
378	0.4868	-0.2792	-0.5778	-0.6672	-0.5188	-0.0826		378	0.7994	-0.2147	-0.489	-0.6557	-0.6988	-0.7045									354	0.911963	0.860859	0.829723	0.814162	0.844897	0.893302		354	0.947337	0.914872	0.892231	0.869796	0.857463	0.83549		354	0.114837	0.121401	0.121405	0.126467	0.124874	0.118164		354	0.105969	0.119718
381	0.5513	-0.2202	-0.5258	-0.6184	-0.4608	-0.0114		381	0.8667	-0.1514	-0.4357	-0.6175	-0.6662	-0.6771									357	0.913029	0.863461	0.83218	0.81666	0.847667	0.894867		357	0.948422	0.916473	0.893086	0.870651	0.861125	0.837982		357	0.113458	0.118404	0.120915	0.125158	0.121797	0.117075		357	0.105329	0.118856
384	0.5768	-0.1972	-0.5055	-0.5978	-0.4382	0.0166		384	0.8927	-0.1263	-0.4151	-0.6026	-0.654	-0.6659									360	0.915573	0.867875	0.837545	0.822407	0.852283	0.89861		360	0.950631	0.918801	0.89651	0.876977	0.864381	0.842611		360	0.111606	0.113769	0.121307	0.123605	0.120097	0.115325		360	0.102728	0.115761
387	0.6013	-0.1737	-0.4847	-0.5794	-0.4169	0.0463		387	0.9182	-0.0993	-0.3949	-0.5886	-0.6414	-0.654									363	0.916516	0.868897	0.8394	0.825005	0.853806	0.899374		363	0.951117	0.919674	0.898038	0.876721	0.8655	0.843561		363	0.10999	0.115642	0.117437	0.12249	0.11872	0.112719		363	0.102125	0.115254
390	0.6263	-0.1524	-0.4644	-0.5602	-0.3946	0.0736		390	0.9439	-0.0747	-0.3744	-0.5728	-0.6272	-0.6444									366	0.91787	0.871405	0.842008	0.826904	0.856022	0.900863		366	0.951791	0.921129	0.899688	0.879542	0.866823	0.84546		366	0.108887	0.114238	0.117437	0.121616	0.117893	0.111746		366	0.10043	0.116218
393	0.6494	-0.1301	-0.4475	-0.5405	-0.3716	0.1001		393	0.9659	-0.0533	-0.3554	-0.5562	-0.6173	-0.6355									369	0.918691	0.873124	0.843562	0.829602	0.858376	0.90262		369	0.953026	0.922293	0.900727	0.880824	0.870282	0.848665		369	0.107113	0.112646	0.113174	0.118706	0.116194	0.110463		369	0.09945	0.112464
396	0.7045	-0.0787	-0.3991	-0.4951	-0.3217	0.1619		396	1.0207	0.004	-0.3092	-0.5241	-0.5858	-0.6085									372	0.920208	0.875075	0.84647	0.831951	0.859622	0.903804		372	0.953513	0.923215	0.902072	0.882278	0.87191	0.851395		372	0.106404	0.110633	0.111998	0.117396	0.114357	0.109024		372	0.098545	0.111449
399	0.724	-0.06	-0.3831	-0.4775	-0.3025	0.1853		399	1.0389	0.0229	-0.2919	-0.5095	-0.5776	-0.6022									375	0.922793	0.878885	0.851685	0.837697	0.864608	0.907508		375	0.955309	0.926756	0.905618	0.886381	0.876793	0.855786		375	0.103488	0.109368	0.111557	0.116038	0.112382	0.106573		375	0.09651	0.108811
402	0.7444	-0.0394	-0.3643	-0.4603	-0.2816	0.2109		402	1.0612	0.0453	-0.2747	-0.4969	-0.565	-0.5913									378	0.923449	0.880465	0.852738	0.839596	0.866408	0.90831		378	0.955272	0.927629	0.906901	0.888347	0.87659	0.856617		378	0.102463	0.108338	0.109941	0.114534	0.111325	0.105445		378	0.09489	0.107442
405	0.7637	-0.0207	-0.346	-0.4422	-0.2648	0.2329		405	1.0796	0.0643	-0.2561	-0.4836	-0.5565	-0.5836									381	0.924639	0.881858	0.854743	0.841095	0.868439	0.909646		381	0.956133	0.927629	0.907268	0.888775	0.878523	0.856617		381	0.101635	0.107074	0.108177	0.113661	0.109902	0.104317		381	0.094513	0.106478
408	0.7827	-0.0023	-0.3291	-0.426	-0.2453	0.2553		408	1.0968	0.0844	-0.2407	-0.4722	-0.5455	-0.5755									384	0.925706	0.883484	0.857601	0.843944	0.869963	0.910907		384	0.956507	0.92986	0.909224	0.890827	0.880252	0.861602		384	0.100335	0.106325	0.106756	0.111381	0.109213	0.102917		384	0.093496	0.105007
411	0.8263	0.041	-0.2872	-0.3848	-0.2022	0.3074		411	1.1401	0.1293	-0.2038	-0.4429	-0.5223	-0.5566									387	0.927141	0.885296	0.859105	0.846242	0.872317	0.912549		387	0.957742	0.930442	0.910814	0.892451	0.882287	0.860415		387	0.099192	0.104125	0.10558	0.109634	0.106319	0.101828		387	0.092214	0.104601
414	0.8418	0.0581	-0.2726	-0.3702	-0.184	0.328		414	1.1555	0.1479	-0.1894	-0.4306	-0.5116	-0.548									390	0.930136	0.888362	0.86437	0.851689	0.876979	0.915566		390	0.959427	0.932674	0.914053	0.896726	0.885238	0.865994		390	0.097222	0.102767	0.104943	0.108518	0.105217	0.099572		390	0.090292	0.101963
417	0.8575	0.075	-0.2573	-0.3551	-0.1666	0.3495		417	1.172	0.1653	-0.1749	-0.4185	-0.5024	-0.5419									393	0.930095	0.88971	0.866276	0.853588	0.878595	0.916711		393	0.959651	0.934371	0.915215	0.896469	0.888493	0.868131		393	0.096236	0.101222	0.103474	0.107306	0.104161	0.098561		393	0.089463	0.101152
420	0.8737	0.0913	-0.2418	-0.3393	-0.1498	0.3689		420	1.1859	0.1822	-0.1609	-0.4088	-0.4936	-0.5335									396	0.93108	0.891336	0.86783	0.855787	0.880441	0.917933		396	0.960362	0.93539	0.917293	0.898777	0.889511	0.87003		396	0.094778	0.100754	0.102347	0.105947	0.103151	0.097161		396	0.088333	0.099782
423	0.8906	0.1072	-0.2264	-0.3238	-0.132	0.3877		423	1.2017	0.1988	-0.1456	-0.3978	-0.4851	-0.5266									399	0.932146	0.892915	0.870237	0.857935	0.882426	0.91927		399	0.961485	0.936021	0.917415	0.900829	0.89063	0.870861		399	0.094108	0.099583	0.099113	0.103425	0.101635	0.096499		399	0.08773	0.099021
426	0.9268	0.1475	-0.1897	-0.2881	-0.0934	0.4334		426	1.2381	0.2377	-0.1148	-0.3753	-0.4618	-0.5086									402	0.933582	0.894216	0.872543	0.859934	0.884042	0.920301		402	0.961747	0.937282	0.919249	0.901855	0.891952	0.874896		402	0.092177	0.096727	0.098623	0.102746	0.099844	0.095333		402	0.086072	0.097753
429	0.9389	0.1599	-0.176	-0.2739	-0.0789	0.4496		429	1.2496	0.2513	-0.1024	-0.3659	-0.4564	-0.5045									405	0.936085	0.899187	0.876955	0.865431	0.888658	0.923432		405	0.963806	0.939998	0.922367	0.906557	0.896327	0.877507		405	0.090443	0.095838	0.096566	0.100999	0.098191	0.092765		405	0.08464	0.096079
432	0.9522	0.1753	-0.1622	-0.2612	-0.0648	0.4669		432	1.2619	0.2665	-0.0899	-0.3571	-0.4485	-0.4968									408	0.936987	0.89993	0.877607	0.86683	0.889535	0.924807		408	0.963731	0.940192	0.9231	0.907241	0.897548	0.878457		408	0.089813	0.094761	0.097447	0.10066	0.097639	0.09191		408	0.083208	0.095064
435	0.9666	0.1907	-0.1469	-0.2479	-0.0487	0.4836		435	1.2742	0.2814	-0.0774	-0.3466	-0.4407	-0.4912									411	0.937767	0.90151	0.880265	0.869178	0.891197	0.925953		411	0.963993	0.941696	0.92469	0.908609	0.89826	0.882255		411	0.088709	0.09331	0.095439	0.098913	0.095573	0.09121		411	0.082756	0.093847
438	0.9792	0.2047	-0.1342	-0.2337	-0.0353	0.4997		438	1.2858	0.2938	-0.066	-0.3381	-0.4333	-0.4846									414	0.939202	0.903229	0.882621	0.871327	0.893597	0.927404		414	0.964966	0.941987	0.925729	0.91143	0.900397	0.882493		414	0.087527	0.092841	0.092793	0.095857	0.095159	0.089809		414	0.082039	0.092984
441	1.0089	0.2381	-0.1007	-0.201	0.0003	0.5388		441	1.3145	0.3267	-0.0381	-0.3166	-0.4154	-0.4716									417	0.939941	0.905552	0.884677	0.872876	0.894382	0.928282		417	0.965677	0.943102	0.927013	0.911943	0.902533	0.885579		417	0.087015	0.090594	0.092254	0.095469	0.092817	0.088993		417	0.080947	0.091767
444	1.0206	0.2512	-0.09	-0.1886	0.0135	0.5535		444	1.3252	0.3393	-0.0284	-0.3094	-0.41	-0.4659									420	0.94232	0.908664	0.888137	0.877923	0.898675	0.931185		420	0.96695	0.945528	0.929397	0.915021	0.905382	0.88819		420	0.084493	0.089658	0.091127	0.094353	0.091531	0.087165		420	0.079138	0.089839
447	1.031	0.2632	-0.0778	-0.176	0.0265	0.5684		447	1.3353	0.3504	-0.0179	-0.3011	-0.4024	-0.4616									423	0.943264	0.909593	0.889992	0.879572	0.900337	0.93191		423	0.966838	0.946401	0.930925	0.916047	0.906603	0.888071		423	0.083232	0.088253	0.090196	0.093432	0.090796	0.086037		423	0.078459	0.088825
450	1.0428	0.2771	-0.0633	-0.1638	0.0412	0.5824		450	1.3452	0.3621	-0.0079	-0.2933	-0.3967	-0.4571									426	0.944166	0.91108	0.891396	0.881421	0.90223	0.933323		426	0.96811	0.947419	0.931903	0.916902	0.908943	0.88997		426	0.082049	0.087176	0.089364	0.091782	0.090016	0.085259		426	0.077329	0.087455
453	1.0539	0.2902	-0.051	-0.1519	0.0539	0.5968		453	1.3556	0.3745	0.0029	-0.2878	-0.39	-0.4518									429	0.944823	0.912567	0.893151	0.88317	0.903661	0.934316		429	0.968222	0.947905	0.933125	0.918013	0.909553	0.891988		429	0.081655	0.086334	0.086424	0.089696	0.088041	0.084481		429	0.076538	0.087354
456	1.0786	0.3198	-0.022	-0.1224	0.0845	0.6303		456	1.3794	0.4015	0.0256	-0.2685	-0.3737	-0.4395									432	0.945807	0.914239	0.895056	0.885469	0.904907	0.935424		432	0.968709	0.949069	0.933981	0.919296	0.912199	0.892463		432	0.080512	0.084227	0.084954	0.08795	0.086066	0.082769		432	0.075671	0.085781
459	1.0902	0.331	-0.0105	-0.1108	0.0962	0.6424		459	1.3896	0.4123	0.0349	-0.2617	-0.3686	-0.4347									435	0.94753	0.917631	0.90012	0.889966	0.908554	0.938135		435	0.970057	0.951445	0.936854	0.922373	0.915353	0.898398		435	0.078936	0.083056	0.083876	0.087174	0.084367	0.080552		435	0.073636	0.082991
462	1.0986	0.3419	0.0005	-0.0985	0.1092	0.6558		462	1.398	0.423	0.0434	-0.254	-0.3631	-0.4316									438	0.948802	0.919257	0.901173	0.891915	0.911046	0.939204		438	0.970955	0.951785	0.937527	0.923827	0.917082	0.901365		438	0.076887	0.08226	0.082652	0.086204	0.083494	0.079736		438	0.072317	0.082484
465	1.1089	0.3543	0.0107	-0.0879	0.1203	0.668		465	1.4052	0.4318	0.0516	-0.2493	-0.3579	-0.4259									441	0.949746	0.920697	0.903179	0.893564	0.911647	0.940426		441	0.971441	0.952949	0.939422	0.925536	0.918506	0.902908		441	0.076335	0.080669	0.082554	0.085088	0.082621	0.078685		441	0.071337	0.081621
468	1.1184	0.3644	0.0243	-0.077	0.1323	0.6805		468	1.4144	0.4413	0.0601	-0.2425	-0.3533	-0.4212									444	0.950648	0.921394	0.904081	0.895663	0.914047	0.94077		444	0.971778	0.953531	0.940155	0.92793	0.918506	0.904688		444	0.075901	0.080388	0.080496	0.083632	0.082713	0.078219		444	0.071036	0.08081
471	1.1399	0.3931	0.049	-0.0494	0.1604	0.7095		471	1.4322	0.4647	0.0805	-0.2253	-0.3402	-0.4141									447	0.95114	0.922741	0.906137	0.897262	0.915847	0.942336		447	0.972939	0.954647	0.940889	0.928016	0.921559	0.907181		447	0.074562	0.078047	0.078242	0.081692	0.07982	0.077635		447	0.070018	0.080049
474	1.1479	0.4036	0.06	-0.0396	0.1711	0.7209		474	1.4408	0.4745	0.0889	-0.2203	-0.3352	-0.4097									450	0.953479	0.926132	0.910148	0.901759	0.919217	0.944436		450	0.973762	0.956442	0.943334	0.931008	0.922983	0.908249		450	0.0733	0.076736	0.078536	0.081158	0.078901	0.075185		450	0.068548	0.077563
477	1.1546	0.4138	0.0692	-0.0299	0.1824	0.7324		477	1.4488	0.4831	0.0952	-0.2155	-0.3296	-0.4042									453	0.954381	0.926736	0.912104	0.904207	0.91991	0.945734		453	0.974436	0.957266	0.945107	0.932376	0.926035	0.910148		453	0.072158	0.075987	0.077262	0.080382	0.077799	0.074057		453	0.067832	0.076599
480	1.1658	0.4255	0.0815	-0.0191	0.1943	0.7434		480	1.4561	0.4921	0.104	-0.209	-0.3233	-0.4009									456	0.955325	0.929013	0.913257	0.905307	0.921987	0.946727		456	0.974922	0.957703	0.945657	0.934855	0.92573	0.909555		456	0.071369	0.075284	0.076527	0.079024	0.076881	0.073123		456	0.066966	0.076041
483	1.1733	0.4338	0.0901	-0.0089	0.2045	0.754		483	1.4623	0.4988	0.1104	-0.2037	-0.3217	-0.3992									459	0.956351	0.929803	0.916366	0.907356	0.922772	0.947758		459	0.975633	0.959449	0.947124	0.934342	0.927867	0.913234		459	0.069911	0.073927	0.074813	0.076598	0.075687	0.072112		459	0.065986	0.075027
486	1.1944	0.4586	0.1154	0.0171	0.2289	0.7803		486	1.4803	0.5213	0.129	-0.19	-0.3074	-0.3894									462	0.95672	0.931568	0.916767	0.908705	0.924618	0.948598		462	0.976008	0.959837	0.947796	0.936992	0.928273	0.913234		462	0.068768	0.072475	0.073196	0.075919	0.074125	0.071645		462	0.065232	0.074316
489	1.2013	0.4702	0.1238	0.0272	0.2407	0.7912		489	1.487	0.5291	0.1359	-0.1845	-0.304	-0.3854									465	0.95873	0.934216	0.921079	0.912952	0.927203	0.951195		465	0.977168	0.962068	0.950608	0.939301	0.932038	0.919407		465	0.067626	0.071679	0.072118	0.074658	0.07238	0.069506		465	0.063386	0.07244
492	1.2068	0.4768	0.1324	0.0359	0.2509	0.7999		492	1.4918	0.5358	0.1426	-0.1796	-0.3004	-0.3837									468	0.959468	0.935703	0.922032	0.914851	0.929603	0.952226		468	0.977879	0.962359	0.951097	0.941438	0.932954	0.919407		468	0.066049	0.070649	0.072069	0.07427	0.07137	0.068417		468	0.062632	0.071476
495	1.2156	0.4879	0.1442	0.046	0.2606	0.8106		495	1.4999	0.5439	0.1495	-0.1747	-0.2942	-0.379									471	0.960617	0.936818	0.924388	0.91635	0.931681	0.953639		471	0.97889	0.963766	0.951953	0.942464	0.936107	0.921899		471	0.065379	0.069526	0.071334	0.073154	0.071002	0.067717		471	0.061652	0.070918
498	1.2221	0.4967	0.153	0.0556	0.2705	0.82		498	1.5049	0.5505	0.1553	-0.1696	-0.2903	-0.3769									474	0.961396	0.93784	0.926143	0.918399	0.932881	0.954556		474	0.979002	0.964251	0.953237	0.944003	0.93743	0.923205		474	0.064315	0.069292	0.068345	0.070923	0.070497	0.0669		474	0.061011	0.069802
501	1.2388	0.5191	0.1764	0.0792	0.2933	0.8436		501	1.52	0.5694	0.1713	-0.157	-0.2786	-0.368									477	0.962545	0.93849	0.927296	0.920847	0.933573	0.955167		477	0.978965	0.96493	0.954826	0.945114	0.936921	0.926053		477	0.063882	0.066248	0.067709	0.070147	0.068017	0.066122		477	0.060823	0.068939
504	1.2472	0.5277	0.1844	0.0875	0.3019	0.8514		504	1.5244	0.575	0.1767	-0.1521	-0.2763	-0.3662									480	0.964145	0.942997	0.930756	0.924096	0.938236	0.957764		480	0.980162	0.967549	0.956415	0.946738	0.941296	0.928309		480	0.061793	0.066248	0.06668	0.069225	0.067144	0.064177		480	0.058637	0.066657
507	1.2531	0.5348	0.1944	0.097	0.3125	0.8601		507	1.5295	0.5822	0.1832	-0.1477	-0.2736	-0.3625									483	0.965376	0.944204	0.933263	0.926644	0.939344	0.95868		483	0.980836	0.968471	0.959533	0.948448	0.94211	0.931869		483	0.061123	0.064703	0.066386	0.068594	0.066226	0.063283		483	0.057846	0.065946
510	1.2596	0.5433	0.2017	0.1065	0.3207	0.8697		510	1.5338	0.5883	0.1893	-0.1428	-0.269	-0.3602									486	0.966442	0.944948	0.935068	0.927793	0.940313	0.959329		486	0.981061	0.967695	0.958922	0.949645	0.943026	0.930564		486	0.060099	0.064844	0.065406	0.067187	0.06595	0.062155		486	0.05713	0.065541
513	1.2672	0.5549	0.2116	0.116	0.331	0.8784		513	1.5404	0.5963	0.1961	-0.1389	-0.2638	-0.3554									489	0.967181	0.94662	0.935419	0.929143	0.941975	0.960322		489	0.981772	0.969005	0.959166	0.949987	0.943534	0.931157		489	0.059744	0.063346	0.063446	0.065247	0.064526	0.061688		489	0.056602	0.065084
516	1.2816	0.5741	0.2317	0.1363	0.352	0.8994		516	1.5525	0.6114	0.2088	-0.128	-0.2567	-0.3499									492	0.968535	0.948386	0.937876	0.931541	0.943452	0.961239		492	0.982146	0.97046	0.961122	0.952039	0.946383	0.934125		492	0.058049	0.061192	0.062564	0.064422	0.062919	0.060521		492	0.055547	0.063714
519	1.2876	0.5803	0.2401	0.1461	0.3618	0.9074		519	1.5578	0.6173	0.2156	-0.1234	-0.253	-0.3458									495	0.970053	0.950616	0.941085	0.934739	0.946499	0.963836		495	0.983269	0.972158	0.963262	0.953834	0.949537	0.938279		495	0.056631	0.060256	0.060948	0.063549	0.061863	0.059238		495	0.054228	0.06199
522	1.293	0.588	0.2497	0.1541	0.3694	0.9156		522	1.5622	0.6219	0.2202	-0.1194	-0.2489	-0.3433									498	0.97034	0.952195	0.940834	0.936938	0.947468	0.964332		498	0.983045	0.972303	0.963751	0.955544	0.949944	0.939347		498	0.055882	0.058617	0.06036	0.062385	0.06099	0.05811		498	0.053625	0.061584
525	1.2993	0.5957	0.258	0.1639	0.3783	0.9243		525	1.5663	0.6299	0.2253	-0.1151	-0.2441	-0.3401									501	0.971447	0.953728	0.943492	0.938087	0.949361	0.965554		501	0.984242	0.973855	0.964484	0.957596	0.9532	0.941128		501	0.055133	0.058242	0.060507	0.061803	0.060393	0.057332		501	0.053022	0.060468
528	1.3041	0.6029	0.2641	0.1704	0.386	0.9316		528	1.5715	0.6349	0.2311	-0.1112	-0.242	-0.3379									504	0.971242	0.954425	0.944645	0.939536	0.950469	0.966242		504	0.984317	0.974098	0.965585	0.957083	0.954115	0.942315		504	0.054463	0.057681	0.05742	0.059959	0.059337	0.056748		504	0.052419	0.059453
531	1.3196	0.6208	0.2846	0.1917	0.4071	0.9511		531	1.5832	0.6486	0.2433	-0.102	-0.2326	-0.3315									507	0.972063	0.955587	0.9465	0.941635	0.9519	0.967273		507	0.984841	0.974243	0.96693	0.961016	0.95381	0.944926		507	0.05403	0.055808	0.057273	0.059038	0.057041	0.055932		507	0.051289	0.059047
534	1.325	0.6281	0.2926	0.2001	0.4154	0.958		534	1.5874	0.654	0.2479	-0.0975	-0.2305	-0.3289									510	0.974237	0.958049	0.949358	0.945183	0.954854	0.969449		510	0.986076	0.976135	0.968152	0.961101	0.957778	0.947893		510	0.051783	0.055293	0.056979	0.058795	0.056673	0.053948		510	0.049932	0.056663
537	1.3306	0.6356	0.3012	0.208	0.4227	0.9646		537	1.5914	0.6596	0.2539	-0.0937	-0.2262	-0.3263									513	0.975263	0.959535	0.950963	0.946182	0.955777	0.969831		513	0.985777	0.976184	0.969069	0.963238	0.956354	0.947656		513	0.051034	0.05445	0.055166	0.057243	0.056122	0.053287		513	0.049857	0.05646
540	1.3351	0.6436	0.3082	0.2156	0.4298	0.9727		540	1.595	0.6644	0.2573	-0.091	-0.2238	-0.325									516	0.975632	0.961161	0.952216	0.947881	0.956977	0.970595		516	0.9869	0.977784	0.970353	0.96358	0.958897	0.949199		516	0.050443	0.053795	0.055019	0.056224	0.055158	0.052781		516	0.0485	0.055091
543	1.3419	0.6498	0.3159	0.2229	0.4379	0.9802		543	1.5994	0.6694	0.2627	-0.0853	-0.2211	-0.3217									519	0.976042	0.961858	0.95357	0.94918	0.957901	0.971359		519	0.986825	0.977736	0.971575	0.964008	0.959202	0.951335		519	0.049498	0.052811	0.053011	0.055302	0.054147	0.051886		519	0.047596	0.054127
546	1.3528	0.6673	0.3337	0.2426	0.4569	0.9977		546	1.6111	0.6823	0.2737	-0.0773	-0.212	-0.3132									522	0.977437	0.96288	0.954924	0.950979	0.960393	0.972619		522	0.987761	0.978997	0.97237	0.965803	0.960728	0.953353		522	0.048946	0.050845	0.052766	0.05375	0.052494	0.051031		522	0.047106	0.054177
549	1.3593	0.6734	0.3407	0.2503	0.4635	1.0037		549	1.6132	0.6859	0.2778	-0.0744	-0.2112	-0.3141									525	0.978955	0.966411	0.957682	0.954377	0.962932	0.974337		525	0.988247	0.980452	0.974082	0.968539	0.965002	0.956677		525	0.04733	0.050424	0.052717	0.053168	0.051805	0.04928		525	0.045825	0.052808
552	1.3634	0.6789	0.3468	0.2582	0.4712	1.0094		552	1.6162	0.6905	0.2811	-0.0714	-0.2082	-0.3121									528	0.979816	0.966365	0.958634	0.955527	0.963625	0.975178		528	0.988958	0.980792	0.974632	0.969821	0.965714	0.957745		528	0.046621	0.049768	0.05061	0.052537	0.050932	0.049164		528	0.04541	0.052047
555	1.3698	0.6871	0.3556	0.2657	0.4791	1.0178		555	1.6217	0.698	0.287	-0.0677	-0.2027	-0.3083									531	0.980514	0.968037	0.959537	0.956726	0.964686	0.976094		531	0.988958	0.981519	0.975182	0.971446	0.966222	0.959169		531	0.04603	0.048317	0.049777	0.05113	0.050106	0.048191		531	0.045146	0.051235
558	1.3738	0.6925	0.3614	0.2726	0.4854	1.0235		558	1.6262	0.7005	0.2906	-0.0638	-0.2003	-0.3076									534	0.980801	0.969059	0.962194	0.958225	0.96621	0.976896		534	0.989557	0.982877	0.976832	0.971873	0.969376	0.96095		534	0.045241	0.048551	0.048748	0.049966	0.049417	0.047491		534	0.044053	0.05017
561	1.3847	0.7089	0.3789	0.2905	0.5036	1.0399		561	1.6343	0.7119	0.3013	-0.0551	-0.1938	-0.3004									537	0.981867	0.969663	0.962996	0.959774	0.967041	0.977507		537	0.989894	0.983071	0.97781	0.972472	0.968257	0.961543		537	0.044571	0.046772	0.04718	0.048996	0.048452	0.04648		537	0.043149	0.048902
564	1.3882	0.7148	0.386	0.2982	0.5112	1.0458		564	1.6378	0.7166	0.3065	-0.0514	-0.1923	-0.299									540	0.983016	0.972776	0.966606	0.963272	0.970272	0.97976		540	0.991092	0.984139	0.979461	0.974438	0.972123	0.963442		540	0.043192	0.045789	0.047082	0.048365	0.047304	0.045041		540	0.042471	0.048242
567	1.3932	0.7215	0.392	0.3041	0.5176	1.052		567	1.6415	0.7209	0.3083	-0.0496	-0.1888	-0.2969									543	0.983755	0.973659	0.96781	0.965121	0.971334	0.980486		543	0.991354	0.985303	0.980378	0.975207	0.973141	0.967359		543	0.042759	0.045648	0.046642	0.047395	0.046248	0.044341		543	0.041453	0.047532
570	1.3975	0.7277	0.3995	0.312	0.5241	1.0575		570	1.6442	0.7245	0.3141	-0.0459	-0.1868	-0.2951									546	0.984821	0.974774	0.968612	0.96642	0.97258	0.981135		546	0.991204	0.985594	0.980806	0.976661	0.973141	0.96724		546	0.042246	0.044431	0.044486	0.046716	0.045192	0.043485		546	0.040775	0.046365
573	1.4036	0.734	0.4063	0.3188	0.5318	1.0645		573	1.6488	0.7298	0.3171	-0.0448	-0.1823	-0.293									549	0.984821	0.976353	0.970166	0.96742	0.973411	0.981746		549	0.991167	0.986079	0.981478	0.977174	0.973955	0.967596		549	0.041695	0.043682	0.042869	0.044921	0.044916	0.042707		549	0.039757	0.046061
576	1.4142	0.7488	0.4219	0.3362	0.5476	1.0781		576	1.6562	0.7402	0.3262	-0.0365	-0.1769	-0.2876									552	0.985724	0.977236	0.970969	0.969019	0.975304	0.982892		552	0.992028	0.987243	0.982273	0.979054	0.975277	0.970089		552	0.040867	0.042324	0.043457	0.044242	0.043033	0.042163		552	0.039569	0.044945
579	1.4168	0.7543	0.4287	0.3425	0.555	1.0845		579	1.6597	0.7433	0.3309	-0.0337	-0.1753	-0.287									555	0.98716	0.979791	0.974128	0.972566	0.977565	0.984534		555	0.992851	0.98831	0.984351	0.980337	0.979042	0.972938		555	0.039054	0.041294	0.042722	0.043757	0.042114	0.040568		555	0.038137	0.043169
582	1.4214	0.7591	0.4337	0.3497	0.5603	1.0897		582	1.6625	0.7469	0.3349	-0.0312	-0.1725	-0.2847									558	0.987857	0.98007	0.975933	0.973766	0.978443	0.98545		558	0.992776	0.988989	0.985329	0.982389	0.978533	0.974481		558	0.038148	0.040779	0.040958	0.042738	0.04115	0.039984		558	0.037609	0.043017
585	1.4272	0.766	0.4399	0.3567	0.5687	1.0969		585	1.6662	0.7521	0.339	-0.0264	-0.1695	-0.2816									561	0.988636	0.980581	0.976183	0.975115	0.979874	0.986634		561	0.993637	0.989668	0.985451	0.983073	0.979957	0.974718		561	0.037833	0.039562	0.040811	0.041962	0.041012	0.039207		561	0.036743	0.041546
588	1.4302	0.7709	0.4468	0.3633	0.5741	1.1015		588	1.6687	0.7552	0.3421	-0.0258	-0.1665	-0.28									564	0.988595	0.982207	0.978339	0.976364	0.981028	0.987283		564	0.993862	0.990541	0.986429	0.984184	0.982603	0.976973		564	0.03736	0.039515	0.039635	0.040798	0.039864	0.038079		564	0.0358	0.040532
591	1.4409	0.7843	0.4629	0.3791	0.5872	1.1144		591	1.6764	0.7649	0.3497	-0.0188	-0.1612	-0.2748									567	0.98999	0.98374	0.979643	0.978163	0.981535	0.988123		567	0.993637	0.991269	0.987774	0.98444	0.982501	0.977923		567	0.036768	0.038298	0.038656	0.039876	0.038165	0.037651		567	0.034858	0.040329
594	1.4454	0.7901	0.468	0.3856	0.5959	1.1211		594	1.6787	0.7682	0.3544	-0.0142	-0.1581	-0.2728									570	0.991139	0.986202	0.982351	0.981361	0.98472	0.989498		570	0.994797	0.992433	0.989119	0.986749	0.985553	0.980059		570	0.035429	0.037174	0.037774	0.038712	0.0372	0.036523		570	0.034255	0.03972
597	1.4489	0.7954	0.4737	0.3922	0.5999	1.1255		597	1.6832	0.7724	0.3576	-0.0127	-0.1567	-0.2703									573	0.991754	0.987224	0.983404	0.98261	0.985644	0.990186		573	0.995022	0.993064	0.989669	0.988031	0.985553	0.981958		573	0.034562	0.036425	0.037774	0.038518	0.036557	0.035823		573	0.033276	0.038655
600	1.4539	0.8012	0.4816	0.399	0.6078	1.1314		600	1.6853	0.7758	0.3616	-0.0095	-0.1533	-0.2689									576	0.992329	0.987735	0.984406	0.98396	0.986705	0.990682		576	0.99592	0.9935	0.990892	0.989826	0.987181	0.982671		576	0.033616	0.035629	0.036451	0.037693	0.035685	0.034811		576	0.032597	0.037082
603	1.4562	0.8049	0.4859	0.4036	0.613	1.1362		603	1.687	0.7788	0.3639	-0.0076	-0.1526	-0.2675									579	0.993272	0.988246	0.985961	0.985209	0.987859	0.991751		579	0.995696	0.993161	0.991687	0.991365	0.987283	0.984451		579	0.033025	0.034693	0.034834	0.035898	0.035685	0.034228		579	0.032748	0.036828
606	1.4641	0.8203	0.4992	0.4193	0.6282	1.1482		606	1.6961	0.7867	0.3715	-0.0016	-0.1464	-0.2612									582	0.993231	0.989175	0.986262	0.986008	0.988321	0.992515		582	0.99607	0.99384	0.99132	0.992562	0.988198	0.985401		582	0.032236	0.033475	0.034491	0.035122	0.033802	0.033567		582	0.031881	0.035256
609	1.4693	0.8241	0.5086	0.4262	0.6333	1.154		609	1.6983	0.7922	0.3755	0.0007	-0.1434	-0.2582									585	0.995528	0.992799	0.990373	0.990306	0.991552	0.994234		585	0.997567	0.996314	0.994498	0.995298	0.993387	0.989674		585	0.031054	0.033007	0.033462	0.034685	0.032745	0.032361		585	0.0306	0.034647
612	1.4719	0.8288	0.512	0.4307	0.6387	1.1585		612	1.7013	0.7949	0.3787	0.0042	-0.1415	-0.2586									588	0.996021	0.99331	0.991326	0.991005	0.992199	0.995036		588	0.997455	0.996265	0.994804	0.995212	0.993896	0.990861		588	0.030502	0.031556	0.032384	0.033763	0.032286	0.031583		588	0.029884	0.033937
615	1.4758	0.8327	0.5173	0.4377	0.6441	1.1635		615	1.7039	0.7975	0.3816	0.0061	-0.1399	-0.2549									591	0.996185	0.994704	0.99273	0.992504	0.993537	0.995647		591	0.998316	0.998011	0.995904	0.994699	0.995015	0.992997		591	0.02936	0.030947	0.032433	0.033133	0.031873	0.030922		591	0.029545	0.033531
618	1.4793	0.8381	0.5234	0.4436	0.6515	1.1689		618	1.7068	0.8006	0.3845	0.0105	-0.1375	-0.2538									594	0.996841	0.99554	0.993131	0.993404	0.994368	0.996563		594	0.997679	0.997914	0.996088	0.996153	0.994913	0.993353		594	0.029123	0.03076	0.030082	0.031532	0.031414	0.030377		594	0.028452	0.032618
621	1.4886	0.851	0.5363	0.458	0.663	1.1791		621	1.7118	0.8084	0.3916	0.0138	-0.1331	-0.2486									597	0.9968	0.996376	0.994384	0.994503	0.995753	0.996869		597	0.998578	0.997526	0.996516	0.997179	0.995218	0.993709		597	0.029084	0.030104	0.0292	0.031095	0.029806	0.029755		597	0.02815	0.031908
624	1.4918	0.8532	0.5419	0.4635	0.6695	1.1838		624	1.7153	0.811	0.3948	0.0177	-0.1303	-0.2469									600	0.998728	0.997909	0.997994	0.998151	0.997692	0.998893		600	0.999177	0.998884	0.998777	1	0.99827	0.995964		600	0.026916	0.029074	0.029396	0.030659	0.029301	0.028588		600	0.02702	0.031096
627	1.496	0.8587	0.548	0.4695	0.6742	1.189		627	1.7169	0.8142	0.3978	0.0201	-0.1271	-0.2445									603	0.999097	0.998931	0.998245	0.998401	0.998754	0.999236		603	0.999701	0.999757	0.998777	0.999231	0.999695	0.99905		603	0.026837	0.028138	0.028759	0.02964	0.028337	0.027732		603	0.026078	0.030285
630	1.4996	0.8642	0.5539	0.4758	0.6809	1.194		630	1.7201	0.8174	0.4018	0.0227	-0.1264	-0.2432									606	1	1	1	1	1	1										606	0.026128	0.027248	0.027534	0.029058	0.027326	0.027305		606	0.025776	0.029473
633	1.5024	0.8677	0.5586	0.4803	0.6843	1.1979		633	1.7222	0.8202	0.4038	0.0246	-0.1239	-0.242																									609	0.025261	0.02678	0.025917	0.02736	0.026821	0.026099		609	0.024985	0.028864
636	1.5121	0.8805	0.57	0.4941	0.698	1.2083		636	1.7288	0.8283	0.411	0.03	-0.1186	-0.2367																									612	0.024355	0.025516	0.025623	0.026535	0.025857	0.025904		612	0.024269	0.028053
639	1.5134	0.885	0.5747	0.4999	0.7012	1.2134		639	1.7308	0.831	0.414	0.0315	-0.1158	-0.2336																									615	0.023724	0.025048	0.025036	0.025905	0.025259	0.024504		615	0.023591	0.026379
642	1.5186	0.8886	0.5798	0.5053	0.709	1.2176		642	1.733	0.8335	0.4163	0.036	-0.1138	-0.2322																									618	0.023094	0.023831	0.024448	0.025274	0.024754	0.02396		618	0.02246	0.026328
645	1.5206	0.8916	0.585	0.5107	0.7122	1.2217		645	1.7346	0.8365	0.4192	0.0367	-0.1119	-0.2312																									621	0.02199	0.022333	0.023713	0.025129	0.023882	0.023259		621	0.022196	0.025415
648	1.5238	0.8972	0.5898	0.5162	0.7172	1.2254		648	1.7369	0.8391	0.4215	0.0387	-0.111	-0.2303																									624	0.021399	0.023175	0.022488	0.023285	0.023606	0.022482		624	0.021405	0.024096
651	1.532	0.9077	0.6026	0.5291	0.7304	1.2369		651	1.7437	0.8465	0.4288	0.0443	-0.1054	-0.2271																									627	0.020887	0.021911	0.022096	0.022946	0.022136	0.022287		627	0.021216	0.024552
654	1.5358	0.9136	0.6067	0.5348	0.7345	1.2404		654	1.7454	0.8491	0.4315	0.0462	-0.1038	-0.2247																									630	0.019547	0.021302	0.020969	0.022655	0.021907	0.020965		630	0.020614	0.022878
657	1.5377	0.9176	0.6118	0.5387	0.739	1.2444		657	1.7463	0.8503	0.4335	0.0477	-0.1021	-0.2233																									633	0.019389	0.020834	0.020822	0.021733	0.021218	0.020537		633	0.020048	0.022422
660	1.5403	0.9233	0.6166	0.5447	0.7435	1.2484		660	1.7487	0.8553	0.4356	0.0493	-0.0994	-0.2196																									636	0.018956	0.020132	0.020038	0.020763	0.020299	0.019487		636	0.019219	0.021204
663	1.5421	0.9263	0.6195	0.5493	0.7486	1.2527		663	1.7513	0.8575	0.4388	0.0511	-0.0992	-0.2204																									639	0.018562	0.019196	0.018617	0.019501	0.019656	0.019175		639	0.018579	0.0209
666	1.5521	0.9378	0.6309	0.5618	0.761	1.2633		666	1.7568	0.8641	0.4457	0.0575	-0.0938	-0.2144																									642	0.017222	0.018493	0.018666	0.019259	0.0186	0.01832		642	0.017674	0.019632
669	1.5541	0.9402	0.6357	0.5669	0.7652	1.2666		669	1.7575	0.8656	0.4477	0.0589	-0.0925	-0.2144																									645	0.016709	0.017838	0.01847	0.018192	0.017131	0.01727		645	0.017335	0.018922
672	1.5591	0.9452	0.6414	0.5725	0.7703	1.2716		672	1.7615	0.8691	0.4504	0.0614	-0.0897	-0.2115																									648	0.016118	0.017417	0.016952	0.018094	0.01736	0.016725		648	0.016129	0.018516
675	1.5618	0.9467	0.6456	0.5767	0.7738	1.2745		675	1.7616	0.8709	0.4534	0.0625	-0.0893	-0.2106																									651	0.015448	0.016621	0.016658	0.017221	0.016855	0.016142		651	0.015903	0.017907
678	1.5644	0.9523	0.6505	0.5817	0.7798	1.2786		678	1.7645	0.8742	0.4548	0.0635	-0.0857	-0.2085																									654	0.015172	0.016433	0.015531	0.015912	0.015891	0.015675		654	0.015601	0.017095
681	1.5706	0.9618	0.6612	0.5932	0.7898	1.2884		681	1.7704	0.879	0.4604	0.0709	-0.0825	-0.2046																									657	0.014305	0.015076	0.013669	0.015232	0.014651	0.015519		657	0.015225	0.016081
684	1.5729	0.964	0.6649	0.5984	0.7931	1.2904		684	1.7717	0.8808	0.4629	0.0706	-0.0814	-0.2038																									660	0.01336	0.013765	0.013767	0.014796	0.014191	0.014275		660	0.014207	0.015675
687	1.5762	0.9694	0.6701	0.6022	0.7979	1.2943		687	1.7735	0.8838	0.4656	0.0739	-0.0801	-0.2022																									663	0.012808	0.01339	0.013522	0.013971	0.013227	0.013341		663	0.012587	0.014255
690	1.5782	0.9731	0.6732	0.6076	0.803	1.2989		690	1.7768	0.8862	0.4673	0.0754	-0.0767	-0.1995																									666	0.011862	0.013156	0.013375	0.013923	0.012354	0.01268		666	0.012285	0.013849
693	1.5819	0.9773	0.679	0.6123	0.8057	1.302		693	1.7781	0.8881	0.4695	0.0771	-0.0751	-0.1972																									669	0.011389	0.012266	0.012101	0.012031	0.012354	0.012252		669	0.011871	0.014559
696	1.5882	0.9855	0.6894	0.6238	0.8165	1.3117		696	1.7829	0.8954	0.4753	0.0819	-0.0703	-0.1935																									672	0.010956	0.011002	0.010925	0.012128	0.011252	0.011746		672	0.011833	0.013544
699	1.5898	0.9889	0.6915	0.6276	0.8204	1.3138		699	1.7828	0.8972	0.4774	0.0842	-0.0705	-0.1928																									675	0.009892	0.010113	0.010925	0.011206	0.010287	0.011085		675	0.010891	0.012225
702	1.5927	0.9919	0.6955	0.6306	0.8248	1.3173		702	1.7851	0.8972	0.478	0.0847	-0.0686	-0.1928																									678	0.008749	0.010019	0.009309	0.01043	0.009828	0.009957		678	0.010099	0.011465
705	1.5953	0.9954	0.7012	0.6363	0.8281	1.3206		705	1.7861	0.9018	0.4812	0.0871	-0.0669	-0.1886																									681	0.008828	0.009083	0.010485	0.01043	0.009415	0.009918		681	0.00927	0.010856
708	1.5988	0.9993	0.7042	0.6409	0.8332	1.3249		708	1.7894	0.903	0.4838	0.089	-0.0649	-0.1896																									684	0.008276	0.008755	0.008231	0.009023	0.00969	0.008751		684	0.007989	0.009486
711	1.6061	1.0059	0.7147	0.6518	0.8433	1.3328		711	1.7939	0.9076	0.4891	0.094	-0.062	-0.1849																									687	0.007842	0.007959	0.007643	0.008247	0.007899	0.008635		687	0.008705	0.00979
714	1.606	1.0088	0.7185	0.6556	0.8468	1.3358		714	1.7945	0.9111	0.491	0.0937	-0.0588	-0.1831																									690	0.006542	0.007444	0.007496	0.007422	0.007348	0.007312		690	0.007386	0.008725
717	1.6084	1.0123	0.7216	0.66	0.8508	1.339		717	1.7964	0.9132	0.4944	0.0964	-0.0578	-0.1815																									693	0.006227	0.006414	0.007153	0.006549	0.006292	0.007001		693	0.006746	0.008167
720	1.611	1.0157	0.7264	0.6643	0.8551	1.3425		720	1.7994	0.9145	0.4946	0.0988	-0.0567	-0.1808																									696	0.005163	0.006508	0.00632	0.006112	0.006246	0.006457		696	0.006632	0.007406
723	1.6145	1.0185	0.731	0.6683	0.8586	1.3452		723	1.8001	0.9171	0.4976	0.1	-0.0554	-0.1774																									699	0.005517	0.005806	0.004654	0.004851	0.005879	0.005951		699	0.005954	0.007051
726	1.6206	1.0292	0.7398	0.6793	0.8686	1.3534		726	1.8056	0.9227	0.5027	0.1055	-0.0511	-0.1752																									702	0.00465	0.004307	0.00485	0.004026	0.004639	0.005445		702	0.005502	0.006848
729	1.6228	1.0308	0.7411	0.6821	0.8705	1.357		729	1.8054	0.9231	0.5039	0.1063	-0.0499	-0.1744																									705	0.003783	0.003886	0.003968	0.003444	0.003169	0.00424		705	0.003806	0.004718
732	1.6247	1.0342	0.7464	0.6868	0.8741	1.36		732	1.8061	0.9262	0.5065	0.1079	-0.0492	-0.1712																									708	0.00331	0.002809	0.003577	0.003444	0.002204	0.003384		708	0.003429	0.004058
735	1.6282	1.0379	0.7511	0.6911	0.8793	1.3638		735	1.8087	0.9268	0.5082	0.1112	-0.0471	-0.171																									711	0.002128	0.002715	0.002597	0.002668	0.002572	0.003034		711	0.002713	0.003602
738	1.63	1.0429	0.7552	0.6942	0.881	1.3661		738	1.8106	0.9291	0.5103	0.1118	-0.045	-0.1684																									714	0.002325	0.001498	0.002646	0.001504	0.002388	0.002606		714	0.00245	0.003348
741	1.6358	1.0496	0.7621	0.7043	0.8903	1.3737		741	1.814	0.9341	0.5142	0.1154	-0.0422	-0.1662																									717	0.001616	0.001264	0.000392	0.000631	0.00124	0.001789		717	0.001319	0.002333
744	1.6381	1.0516	0.7658	0.7076	0.8939	1.3756		744	1.8137	0.9359	0.5167	0.1166	-0.041	-0.1663																									720	0.0013	0.000234	0	0	0.000367	0.001011		720	0.001357	0.001573
747	1.6403	1.0548	0.7686	0.7113	0.898	1.3793		747	1.8171	0.938	0.5183	0.1176	-0.0387	-0.1647																									723	0.000315	0			0	7.78e-05		723	0	0
750	1.6419	1.058	0.7721	0.7148	0.9011	1.3819		750	1.8174	0.939	0.5203	0.1189	-0.0381	-0.163																									726	0					0		726	0.000339	0.000254
753	1.6443	1.0616	0.7759	0.7194	0.9038	1.3848		753	1.8187	0.9414	0.5217	0.1204	-0.0355	-0.1626
756	1.6485	1.0689	0.786	0.7284	0.9117	1.3919		756	1.8223	0.9463	0.5264	0.124	-0.0324	-0.1576
759	1.6516	1.0724	0.7881	0.7323	0.9171	1.3947		759	1.8247	0.947	0.5275	0.1257	-0.0307	-0.1551
762	1.6539	1.0755	0.7921	0.7356	0.9184	1.3979		762	1.826	0.9494	0.5306	0.1277	-0.0293	-0.1538
765	1.6561	1.077	0.7939	0.7398	0.9236	1.3988		765	1.8269	0.9506	0.5318	0.1305	-0.0293	-0.1523
768	1.6573	1.0799	0.798	0.743	0.9275	1.4029		768	1.83	0.9529	0.533	0.1306	-0.0263	-0.1502
771	1.663	1.0872	0.806	0.752	0.9348	1.4084		771	1.8322	0.9566	0.537	0.1341	-0.0249	-0.1493
774	1.6652	1.0885	0.8099	0.7569	0.9363	1.4118		774	1.834	0.9583	0.5399	0.1357	-0.0219	-0.1477
777	1.6675	1.0934	0.8122	0.7591	0.9408	1.4144		777	1.8353	0.9592	0.5408	0.1386	-0.0222	-0.1482
780	1.67	1.0951	0.8184	0.7632	0.9425	1.4171		780	1.8372	0.9628	0.5432	0.138	-0.0201	-0.1451
783	1.6709	1.0989	0.8192	0.7659	0.9465	1.4193		783	1.8382	0.9636	0.5443	0.1411	-0.0197	-0.1451
786	1.6758	1.1046	0.8278	0.7744	0.9521	1.4261		786	1.8413	0.9682	0.5489	0.1438	-0.016	-0.1399
789	1.6776	1.1078	0.8297	0.7782	0.9573	1.4288		789	1.8432	0.9688	0.5497	0.1463	-0.0151	-0.1399
792	1.6804	1.1102	0.8344	0.7812	0.9618	1.4325		792	1.8459	0.9717	0.5511	0.1475	-0.012	-0.1378
795	1.6823	1.1124	0.8379	0.7853	0.9644	1.4349		795	1.8462	0.9727	0.5532	0.1493	-0.0107	-0.1367
798	1.6851	1.1138	0.8402	0.7902	0.9659	1.4365		798	1.8461	0.9741	0.5558	0.1506	-0.0112	-0.1343
801	1.689	1.1235	0.8471	0.7967	0.976	1.4433		801	1.8493	0.9795	0.5584	0.1525	-0.0069	-0.1324
804	1.692	1.1261	0.8521	0.8018	0.9784	1.4457		804	1.8511	0.9814	0.5635	0.1545	-0.0061	-0.1294
807	1.6946	1.1277	0.8557	0.8041	0.9805	1.4474		807	1.8517	0.9798	0.5625	0.1559	-0.0052	-0.1305
810	1.6964	1.1313	0.8564	0.8068	0.9841	1.45		810	1.8536	0.9825	0.5629	0.1563	-0.0047	-0.13
813	1.6997	1.1351	0.8613	0.8116	0.9873	1.4524		813	1.8546	0.9855	0.5661	0.1587	-0.0019	-0.1275
816	1.7034	1.1399	0.8677	0.818	0.9939	1.4592		816	1.8576	0.989	0.5696	0.1608	0.0012	-0.124
819	1.7041	1.1433	0.8672	0.8224	0.996	1.4605		819	1.857	0.9893	0.5704	0.1628	0.0016	-0.1231
822	1.7068	1.1466	0.8725	0.8247	1.0001	1.4637		822	1.8602	0.9925	0.5716	0.1652	0.0048	-0.1216
825	1.7063	1.1481	0.8748	0.8276	1.0025	1.4655		825	1.8604	0.993	0.5734	0.1646	0.0057	-0.1206
828	1.7083	1.1506	0.8785	0.8318	1.0056	1.4682		828	1.8618	0.9933	0.5756	0.1692	0.0054	-0.1184
831	1.7136	1.1559	0.8842	0.8389	1.012	1.4739		831	1.8651	0.9972	0.5776	0.1693	0.0093	-0.1159
834	1.7161	1.1591	0.8874	0.8409	1.014	1.4749		834	1.8643	0.9973	0.5791	0.1718	0.0079	-0.1161
837	1.717	1.1626	0.8899	0.8443	1.0166	1.4769		837	1.8673	1.0006	0.5812	0.1722	0.0104	-0.1148
840	1.718	1.1641	0.8926	0.8469	1.0186	1.4789		840	1.8671	1.0005	0.5832	0.1727	0.0107	-0.113
843	1.7214	1.1663	0.8953	0.8505	1.024	1.4822		843	1.8696	1.0031	0.5845	0.1748	0.0122	-0.1113
846	1.7251	1.1739	0.9008	0.8573	1.0295	1.4867		846	1.8709	1.0061	0.5873	0.178	0.0164	-0.1085
849	1.7272	1.1738	0.9027	0.8596	1.031	1.4889		849	1.8728	1.0068	0.5882	0.1795	0.0171	-0.1076
852	1.7289	1.1774	0.9045	0.862	1.0333	1.4913		852	1.8728	1.0083	0.5891	0.1814	0.0176	-0.1064
855	1.7296	1.1796	0.9098	0.865	1.0366	1.4934		855	1.8744	1.0111	0.5918	0.1819	0.0207	-0.1049
858	1.7322	1.1809	0.9114	0.8681	1.0384	1.495		858	1.8753	1.0115	0.5934	0.1826	0.0196	-0.1044
861	1.735	1.1876	0.9186	0.8751	1.0454	1.5009		861	1.8785	1.0137	0.5961	0.1849	0.0234	-0.1028
864	1.7368	1.1895	0.921	0.8788	1.0477	1.5028		864	1.8792	1.0161	0.5976	0.1858	0.0244	-0.0995
867	1.7394	1.1919	0.9226	0.8814	1.0504	1.5045		867	1.8788	1.0167	0.5983	0.1875	0.0244	-0.0996
870	1.7394	1.1953	0.9257	0.8834	1.0522	1.5061		870	1.8787	1.0177	0.5994	0.1881	0.0252	-0.0993
873	1.7416	1.1972	0.9273	0.8866	1.0563	1.5091		873	1.881	1.0201	0.6007	0.1903	0.0265	-0.0972
876	1.7451	1.2027	0.9336	0.8937	1.0612	1.5134		876	1.8832	1.0223	0.6041	0.1918	0.0302	-0.0948
879	1.7468	1.2033	0.9372	0.8961	1.0631	1.5158		879	1.883	1.0237	0.6057	0.1942	0.0297	-0.0935
882	1.7487	1.2044	0.9377	0.8988	1.0662	1.5189		882	1.8853	1.0251	0.6059	0.195	0.0311	-0.0933
885	1.7486	1.2079	0.942	0.9013	1.0687	1.5206		885	1.8859	1.0269	0.6075	0.1963	0.0337	-0.0914
888	1.752	1.2112	0.9446	0.9049	1.0698	1.5228		888	1.8853	1.0284	0.6097	0.1966	0.0336	-0.0906
891	1.7548	1.2165	0.95	0.9113	1.0767	1.5264		891	1.8884	1.0308	0.6119	0.1993	0.0366	-0.0888
894	1.7563	1.2187	0.9521	0.9138	1.0787	1.5282		894	1.889	1.0321	0.6128	0.2008	0.0366	-0.0872
897	1.7577	1.2198	0.9541	0.9165	1.081	1.5295		897	1.8914	1.033	0.6148	0.2029	0.0382	-0.0866
900	1.76	1.2209	0.9572	0.919	1.0835	1.5323		900	1.8908	1.0323	0.6161	0.2047	0.0383	-0.0851
903	1.7599	1.2229	0.9578	0.9206	1.0845	1.5343		903	1.8918	1.0337	0.6155	0.2061	0.0392	-0.0843
906	1.7655	1.2307	0.966	0.9292	1.0915	1.5388		906	1.8958	1.0388	0.6207	0.2093	0.0443	-0.0807
909	1.7667	1.2318	0.9679	0.9306	1.0929	1.5409		909	1.8955	1.0387	0.6212	0.2092	0.0448	-0.0797
912	1.7671	1.2348	0.9707	0.9336	1.0958	1.5425		912	1.8978	1.0423	0.623	0.2086	0.0459	-0.0779
915	1.7687	1.2366	0.9715	0.9354	1.0976	1.5449		915	1.8961	1.0421	0.6233	0.2103	0.0458	-0.0776
918	1.7686	1.2384	0.974	0.9376	1.1006	1.5457		918	1.8985	1.0413	0.624	0.2115	0.0461	-0.0773
921	1.7733	1.2417	0.9812	0.9449	1.1048	1.551		921	1.9001	1.0441	0.6277	0.2148	0.0491	-0.0754
924	1.7742	1.2439	0.9817	0.9454	1.1071	1.5519		924	1.9015	1.0459	0.6277	0.2139	0.0505	-0.0728
927	1.7764	1.2462	0.9852	0.9486	1.1098	1.5539		927	1.9023	1.0464	0.6297	0.2146	0.0508	-0.072
930	2.3015	1.8588	1.6357	1.6524	1.866	2.3205		930	2.4479	1.7353	1.2429	0.7616	0.5824	0.4711
933	2.253	1.8956	1.7626	1.7842	1.9214	2.2621		933	2.3051	1.7238	1.3077	0.8787	0.7003	0.5723
936	2.2115	1.8861	1.7927	1.8137	1.9175	2.2065		936	2.2021	1.6794	1.3063	0.9177	0.7564	0.6325
939	2.1529	1.847	1.7809	1.8053	1.886	2.1422		939	2.1035	1.6244	1.283	0.9275	0.7823	0.6669
942	2.0811	1.7946	1.7485	1.7725	1.8392	2.0681		942	2.003	1.563	1.2486	0.9193	0.7891	0.6855
945	1.8783	1.6363	1.6143	1.647	1.6904	1.8702		945	1.7668	1.4007	1.1395	0.8672	0.7628	0.678
948	1.7966	1.5707	1.5538	1.5882	1.6258	1.7915		948	1.6808	1.3368	1.0949	0.8403	0.7422	0.6646
951	1.7234	1.5115	1.492	1.5293	1.5641	1.7177		951	1.6047	1.2779	1.0505	0.8132	0.7209	0.6471
954	1.6548	1.4527	1.437	1.4743	1.505	1.6492		954	1.5361	1.2243	1.0099	0.7871	0.6982	0.6272
957	1.5921	1.4005	1.382	1.4236	1.4507	1.5872		957	1.4741	1.1746	0.9727	0.7622	0.6754	0.6088
960	1.465	1.2914	1.2735	1.3133	1.3377	1.4605		960	1.3534	1.0765	0.8947	0.7033	0.627	0.567
963	1.418	1.2507	1.2324	1.2719	1.2945	1.4145		963	1.3116	1.0417	0.8647	0.6804	0.6067	0.5496
966	1.377	1.2126	1.1951	1.2336	1.2566	1.3721		966	1.2711	1.0076	0.8381	0.6592	0.5886	0.5323
969	1.3357	1.1779	1.1561	1.1972	1.2206	1.3336		969	1.2329	0.9754	0.8119	0.6401	0.5695	0.5144
972	1.2994	1.1436	1.1249	1.1642	1.1853	1.2953		972	1.1983	0.9462	0.7877	0.6198	0.5536	0.4993
975	1.2213	1.0725	1.0518	1.0914	1.1112	1.2156		975	1.1223	0.8822	0.7342	0.5788	0.5139	0.4648
978	1.1915	1.0444	1.0232	1.0635	1.0826	1.1856		978	1.0948	0.8585	0.7135	0.5608	0.4995	0.4513
981	1.1604	1.0191	0.9985	1.0364	1.056	1.1568		981	1.0672	0.835	0.6935	0.5453	0.4847	0.4391
984	1.1348	0.994	0.9743	1.0112	1.0299	1.1288		984	1.0414	0.8129	0.6756	0.5286	0.4713	0.4276
987	1.108	0.9701	0.9504	0.9866	1.0061	1.1032		987	1.015	0.7914	0.6586	0.5155	0.458	0.4163
990	1.0497	0.9169	0.8982	0.9342	0.952	1.0448		990	0.9611	0.7464	0.6175	0.4826	0.4302	0.3912
993	1.0269	0.8977	0.878	0.9129	0.9282	1.0206		993	0.9377	0.7267	0.6024	0.4698	0.4187	0.3815
996	1.0033	0.8764	0.858	0.8917	0.9063	0.9987		996	0.9182	0.7081	0.5877	0.4561	0.4072	0.3711
999	0.9813	0.8574	0.836	0.8718	0.8865	0.9761		999	0.8948	0.6898	0.5723	0.4434	0.3962	0.3619
1002	0.9611	0.8375	0.8192	0.8533	0.8669	0.9558		1002	0.8766	0.6737	0.5592	0.4332	0.3856	0.352
1005	0.9151	0.7967	0.7773	0.8108	0.8235	0.9087		1005	0.8319	0.6378	0.5278	0.4081	0.3626	0.3312
1008	0.8962	0.7791	0.7607	0.7931	0.8063	0.8906		1008	0.8144	0.6222	0.5143	0.3961	0.3537	0.3248
1011	0.8776	0.7628	0.7439	0.7758	0.7874	0.8718		1011	0.796	0.6068	0.5026	0.3861	0.3436	0.3158
1014	0.8606	0.7464	0.7275	0.7602	0.7719	0.8557		1014	0.7801	0.5933	0.4908	0.3769	0.3354	0.3097
1017	0.843	0.7314	0.7131	0.7445	0.7546	0.8377		1017	0.7657	0.5797	0.4792	0.3664	0.3272	0.302
1020	0.8046	0.6974	0.6787	0.7093	0.7197	0.7992		1020	0.729	0.5505	0.4538	0.3451	0.3093	0.2868
1023	0.7871	0.6822	0.6628	0.6932	0.7047	0.7836		1023	0.7139	0.5382	0.4422	0.3352	0.3002	0.2784
1026	0.7723	0.6688	0.6506	0.6802	0.6909	0.7682		1026	0.7009	0.5269	0.4328	0.328	0.2941	0.2728
1029	0.7578	0.6549	0.6354	0.6662	0.6769	0.7534		1029	0.6853	0.5141	0.4216	0.3201	0.2855	0.2644
1032	0.7432	0.6426	0.6236	0.6539	0.6637	0.7399		1032	0.6729	0.5037	0.4123	0.3125	0.279	0.2595
1035	0.711	0.6146	0.5927	0.624	0.6332	0.7068		1035	0.6447	0.477	0.3916	0.2947	0.2633	0.2456
1038	0.697	0.6009	0.5809	0.6113	0.62	0.6926		1038	0.6319	0.4668	0.3826	0.2875	0.2569	0.2382
1041	0.6827	0.5896	0.5719	0.5988	0.608	0.6796		1041	0.6196	0.4573	0.3746	0.2801	0.2507	0.2351
1044	0.6704	0.5789	0.5598	0.5885	0.5979	0.6688		1044	0.6086	0.4496	0.367	0.2733	0.2451	0.2299
1047	0.6591	0.568	0.5506	0.5766	0.586	0.6562		1047	0.5984	0.4412	0.3581	0.2677	0.2402	0.2243
1050	0.6307	0.5425	0.5222	0.5505	0.5594	0.6276		1050	0.5721	0.4182	0.3407	0.2522	0.2258	0.2133
1053	0.6187	0.5307	0.5135	0.5402	0.5471	0.617		1053	0.5639	0.4094	0.3329	0.2461	0.2209	0.2088
1056	0.6063	0.5206	0.5027	0.5297	0.5379	0.6054		1056	0.5524	0.4004	0.3251	0.2396	0.2147	0.2024
1059	0.5954	0.5119	0.4931	0.5185	0.5268	0.5938		1059	0.5423	0.3923	0.3181	0.2342	0.2091	0.1968
1062	0.5844	0.5016	0.4832	0.5093	0.5169	0.5836		1062	0.5334	0.3846	0.3113	0.2277	0.2041	0.1932
1065	0.56	0.4787	0.4616	0.4865	0.4935	0.5588		1065	0.5123	0.3668	0.2959	0.2149	0.1922	0.182
1068	0.55	0.4683	0.4525	0.4773	0.4855	0.5492		1068	0.5037	0.3598	0.2886	0.2108	0.1872	0.179
1071	0.5408	0.4613	0.4436	0.4683	0.4758	0.5399		1071	0.4954	0.3529	0.2834	0.2051	0.1829	0.1736
1074	0.5312	0.4526	0.4357	0.4599	0.4657	0.5301		1074	0.4869	0.3453	0.2763	0.2007	0.1788	0.1705
1077	0.5223	0.4435	0.4262	0.4504	0.4573	0.5207		1077	0.4787	0.3373	0.271	0.1953	0.1742	0.1659
1080	0.4997	0.4248	0.4066	0.4306	0.4372	0.4986		1080	0.4589	0.3213	0.2564	0.1844	0.1632	0.1559
1083	0.492	0.4156	0.4014	0.4223	0.4278	0.4904		1083	0.4514	0.3157	0.2513	0.1797	0.1595	0.1529
1086	0.4814	0.4067	0.3909	0.4142	0.4194	0.4804		1086	0.4435	0.3086	0.2456	0.1741	0.1537	0.1471
1089	0.4735	0.3999	0.3823	0.406	0.4127	0.4727		1089	0.4371	0.3013	0.2392	0.1709	0.1505	0.1424
1092	0.4659	0.3912	0.3757	0.3985	0.4052	0.4636		1092	0.4289	0.2963	0.2341	0.1655	0.1468	0.1414
1095	0.4475	0.3744	0.3572	0.3812	0.3855	0.4438		1095	0.4113	0.282	0.2227	0.1565	0.1371	0.134
1098	0.4391	0.3672	0.3511	0.3739	0.3779	0.4366		1098	0.406	0.2766	0.2188	0.1524	0.1337	0.131
1101	0.4321	0.3638	0.3441	0.3668	0.3729	0.4293		1101	0.3999	0.2725	0.2131	0.1479	0.1312	0.1281
1104	0.4229	0.3539	0.3363	0.3588	0.3634	0.4215		1104	0.3943	0.2649	0.2079	0.1441	0.1266	0.1235
1107	0.416	0.3468	0.3307	0.3529	0.357	0.4146		1107	0.3869	0.26	0.2043	0.1419	0.1233	0.1196
1110	0.3982	0.3315	0.3132	0.337	0.3402	0.3968		1110	0.3718	0.2472	0.1928	0.1329	0.1155	0.113
1113	0.3889	0.3253	0.3083	0.3293	0.3334	0.3894		1113	0.3662	0.2436	0.1877	0.1283	0.1116	0.1087
1116	0.3834	0.319	0.3021	0.3233	0.3285	0.3825		1116	0.3599	0.2377	0.1838	0.1251	0.1082	0.1069
1119	0.3747	0.3115	0.2953	0.3168	0.3207	0.3746		1119	0.3514	0.2321	0.1803	0.1212	0.1045	0.1038
1122	0.3551	0.3048	0.2895	0.3109	0.3138	0.3675		1122	0.3464	0.2271	0.1751	0.1169	0.102	0.1016
1125	0.3531	0.2908	0.276	0.2954	0.2997	0.3521		1125	0.3333	0.2163	0.1652	0.1086	0.0948	0.0944
1128	0.3468	0.2856	0.2686	0.2893	0.2942	0.3459		1128	0.3283	0.2124	0.1615	0.1061	0.092	0.0906
1131	0.3407	0.2797	0.263	0.284	0.2867	0.3397		1131	0.3217	0.2061	0.1578	0.1046	0.0878	0.0884
1134	0.3349	0.2736	0.258	0.2785	0.2819	0.334		1134	0.3165	0.204	0.1545	0.1019	0.0869	0.0865
1137	0.3272	0.2667	0.2517	0.2728	0.2755	0.327		1137	0.3123	0.1979	0.1508	0.0957	0.0831	0.0826
1140	0.3133	0.255	0.2392	0.2592	0.2615	0.3124		1140	0.2998	0.1883	0.1411	0.0893	0.0758	0.0769
1143	0.3068	0.2497	0.2313	0.2534	0.2558	0.306		1143	0.2921	0.1827	0.1369	0.0867	0.0723	0.073
1146	0.3023	0.2428	0.2294	0.2485	0.25	0.3007		1146	0.2881	0.1776	0.1338	0.0827	0.0697	0.0698
1149	0.2969	0.2391	0.2228	0.2429	0.2453	0.295		1149	0.2833	0.1754	0.1294	0.0804	0.0602	0.0716
1152	0.2916	0.232	0.2182	0.2376	0.2398	0.2889		1152	0.2785	0.1712	0.1265	0.0766	0.0618	0.0658
1155	0.2779	0.2212	0.2059	0.2253	0.2274	0.275		1155	0.2666	0.161	0.1182	0.0704	0.0554	0.0601
1158	0.2717	0.2167	0.2014	0.221	0.2227	0.2706		1158	0.2626	0.1578	0.116	0.0675	0.0526	0.0575
1161	0.2653	0.2112	0.1969	0.2153	0.216	0.2648		1161	0.2579	0.154	0.1117	0.0633	0.0504	0.0562
1164	0.2605	0.2076	0.193	0.2112	0.2112	0.2608		1164	0.2549	0.1521	0.1081	0.0628	0.0468	0.0539
1167	0.2559	0.2028	0.1863	0.2057	0.2069	0.2541		1167	0.2487	0.1454	0.1043	0.0592	0.0435	0.0497
1170	0.2442	0.1922	0.1784	0.1957	0.1961	0.2423		1170	0.2393	0.1369	0.0985	0.053	0.0391	0.0446
1173	0.2386	0.1866	0.1716	0.1898	0.1909	0.2376		1173	0.2344	0.134	0.0942	0.05	0.0375	0.0431
1176	0.2333	0.182	0.1679	0.185	0.186	0.232		1176	0.231	0.129	0.0913	0.0478	0.0345	0.0397
1179	0.2293	0.1767	0.1635	0.1814	0.1814	0.2273		1179	0.2267	0.1275	0.0885	0.0445	0.0331	0.0389
1182	0.2234	0.1727	0.1581	0.1764	0.1759	0.2222		1182	0.2224	0.1232	0.0849	0.0417	0.0295	0.0361
1185	0.2135	0.1632	0.1482	0.1663	0.1667	0.2109		1185	0.2131	0.1148	0.0782	0.0371	0.024	0.0328
1188	0.2073	0.1581	0.1444	0.1619	0.1625	0.2052		1188	0.2073	0.1112	0.074	0.0337	0.0221	0.0275
1191	0.2026	0.1529	0.1419	0.1573	0.156	0.2012		1191	0.2038	0.1077	0.073	0.0314	0.0188	0.0284
1194	0.1988	0.1499	0.1382	0.1537	0.1534	0.1971		1194	0.2005	0.105	0.0694	0.0297	0.0175	0.0266
1197	0.1943	0.1447	0.1313	0.1491	0.1485	0.1922		1197	0.1961	0.1017	0.0666	0.0276	0.0138	0.0231
1200	0.1841	0.1361	0.1231	0.1394	0.1383	0.1832		1200	0.1867	0.0939	0.0603	0.0211	0.0104	0.0192
1203	0.1785	0.1324	0.1197	0.1351	0.1353	0.178		1203	0.1836	0.0909	0.0566	0.0188	0.0088	0.016
1206	0.1749	0.128	0.116	0.1315	0.1313	0.1731		1206	0.1791	0.0878	0.0536	0.0175	0.0051	0.0155
1209	0.1697	0.1236	0.1117	0.1277	0.127	0.1683		1209	0.1757	0.0835	0.0519	0.0152	0.0036	0.0111
1212	0.1656	0.1199	0.1085	0.124	0.124	0.1649		1212	0.1725	0.0816	0.0495	0.0136	0.0024	0.0106
1215	0.1563	0.1126	0.1008	0.1152	0.1141	0.1546		1215	0.1645	0.0745	0.0421	0.0067	-0.0037	0.0064
1218	0.1519	0.1086	0.0962	0.1109	0.1101	0.1508		1218	0.1614	0.0714	0.0406	0.0049	-0.0048	0.0042
1221	0.1494	0.1065	0.0935	0.108	0.1061	0.1471		1221	0.1581	0.0689	0.0381	0.0024	-0.0061	0.0036
1224	0.1437	0.1017	0.0886	0.1044	0.1022	0.1431		1224	0.1537	0.0662	0.035	0.001	-0.0092	-0.0002
1227	0.1397	0.0978	0.0849	0.1009	0.0977	0.1383		1227	0.15	0.0625	0.0334	-0.002	-0.0124	-0.0028
1230	0.1314	0.0899	0.078	0.0928	0.0899	0.1291		1230	0.1435	0.056	0.0271	-0.0058	-0.0147	-0.0071
1233	0.1277	0.0863	0.0731	0.0883	0.0866	0.1256		1233	0.1412	0.0537	0.0248	-0.0071	-0.0176	-0.0101
1236	0.1229	0.0829	0.0692	0.0841	0.0814	0.1209		1236	0.1348	0.0497	0.0222	-0.0099	-0.0199	-0.0102
1239	0.1178	0.0788	0.0658	0.0803	0.0764	0.1175		1239	0.133	0.0472	0.0181	-0.0131	-0.0214	-0.013
1242	0.1175	0.0766	0.0636	0.077	0.0756	0.1144		1242	0.129	0.046	0.0165	-0.0126	-0.0223	-0.0141
1245	0.1076	0.0695	0.0563	0.0698	0.0668	0.1054		1245	0.1215	0.0392	0.0119	-0.0185	-0.028	-0.0176
1248	0.1052	0.0662	0.0544	0.0678	0.0658	0.1016		1248	0.1189	0.0367	0.0101	-0.0206	-0.0276	-0.0186
1251	0.1009	0.0632	0.0516	0.0646	0.0614	0.0994		1251	0.1176	0.0341	0.0071	-0.0221	-0.0303	-0.0207
1254	0.097	0.0596	0.0478	0.0602	0.057	0.0947		1254	0.1119	0.0304	0.0055	-0.0244	-0.0321	-0.0225
1257	0.0936	0.0576	0.0457	0.0569	0.0594	0.092		1257	0.1136	0.0307	0.0042	-0.0269	-0.0325	-0.0231
1260	0.0871	0.0523	0.0389	0.0522	0.0473	0.0848		1260	0.1049	0.0236	-0.0014	-0.0306	-0.0359	-0.0274
1263	0.0828	0.0462	0.0444	0.0475	0.0424	0.0801		1263	0.0991	0.0204	-0.0037	-0.0331	-0.0378	-0.0298
1266	0.0812	0.0474	0.0324	0.0445	0.0434	0.0792		1266	0.0975	0.0171	-0.0057	-0.0361	-0.0405	-0.03
1269	0.0765	0.0393	0.028	0.0413	0.0368	0.0733		1269	0.0942	0.0153	-0.009	-0.0364	-0.044	-0.0325
1272	0.0732	0.0371	0.025	0.0378	0.0333	0.0704		1272	0.0905	0.0118	-0.0107	-0.039	-0.0444	-0.0347
1275	0.0661	0.0305	0.0169	0.0303	0.0277	0.0627		1275	0.0855	0.0065	-0.0162	-0.0423	-0.0486	-0.0382
1278	0.0621	0.0269	0.0152	0.0282	0.0234	0.0587		1278	0.0809	0.0047	-0.017	-0.0446	-0.0508	-0.0396
1281	0.0585	0.0252	0.0138	0.0257	0.0219	0.0564		1281	0.0798	0.0033	-0.0198	-0.0454	-0.0512	-0.0403
1284	0.0554	0.0199	0.0105	0.0229	0.019	0.0533		1284	0.0755	0	-0.0217	-0.0468	-0.0539	-0.0435
1287	0.0519	0.019	0.0076	0.0198	0.0159	0.0505		1287	0.0738	-0.0017	-0.0239	-0.0496	-0.0544	-0.0447
1290	0.0472	0.0126	-0.0006	0.013	0.0092	0.046		1290	0.0669	-0.0078	-0.0291	-0.0534	-0.0585	-0.0486
1293	0.0431	0.0027	-0.0016	0.0103	0.0055	0.0393		1293	0.0653	-0.0088	-0.0305	-0.0549	-0.0601	-0.0497
1296	0.0403	0.0067	-0.0008	0.0071	0.0025	0.0368		1296	0.0608	-0.0069	-0.0332	-0.0573	-0.0627	-0.0519
1299	0.0358	0.0037	-0.0087	0.0048	0.0007	0.0335		1299	0.0582	-0.0143	-0.0346	-0.059	-0.0641	-0.0531
1302	0.034	0.0003	-0.0087	0.003	-0.003	0.0298		1302	0.0558	-0.0163	-0.0363	-0.0609	-0.0655	-0.0538
1305	0.0266	-0.004	-0.0174	-0.003	-0.007	0.0235		1305	0.0504	-0.0215	-0.0409	-0.0638	-0.0678	-0.058
1308	0.024	-0.0067	-0.0198	-0.0057	-0.0113	0.0206		1308	0.0461	-0.0242	-0.0432	-0.0643	-0.0703	-0.0601
1311	0.0219	-0.0089	-0.0207	-0.0085	-0.0136	0.0177		1311	0.0451	-0.0261	-0.0457	-0.0677	-0.0718	-0.0612
1314	0.0186	-0.0116	-0.024	-0.0116	-0.0167	0.0141		1314	0.0424	-0.029	-0.0467	-0.069	-0.0734	-0.0626
1317	0.0157	-0.0132	-0.0276	-0.0134	-0.0182	0.0113		1317	0.039	-0.0298	-0.0486	-0.0708	-0.0737	-0.0637
1320	0.0107	-0.0179	-0.0305	-0.0181	-0.0245	0.0055		1320	0.0339	-0.035	-0.052	-0.0729	-0.0773	-0.0672
1323	0.0082	-0.0208	-0.0329	-0.0217	-0.0269	0.0029		1323	0.0317	-0.0366	-0.0544	-0.0763	-0.0778	-0.0671
1326	0.0045	-0.0241	-0.0342	-0.024	-0.0292	-0.0007		1326	0.0287	-0.0393	-0.0551	-0.0759	-0.0804	-0.0698
1329	0.0028	-0.0251	-0.0372	-0.0265	-0.0314	-0.0024		1329	0.0271	-0.0408	-0.0576	-0.0768	-0.0818	-0.0718
1332	-0.0021	-0.0276	-0.0395	-0.0293	-0.0347	-0.0054		1332	0.0227	-0.0433	-0.0593	-0.0794	-0.085	-0.0732
1335	-0.0065	-0.0337	-0.0461	-0.0345	-0.0386	-0.012		1335	0.0189	-0.0466	-0.0651	-0.0825	-0.0869	-0.0766
1338	-0.0081	-0.0356	-0.0471	-0.0359	-0.0422	-0.0142		1338	0.0151	-0.0486	-0.0651	-0.082	-0.0884	-0.0764
1341	-0.0109	-0.0379	-0.0513	-0.0395	-0.0434	-0.016		1341	0.0139	-0.051	-0.0678	-0.0856	-0.0904	-0.0785
1344	-0.0139	-0.041	-0.0495	-0.0402	-0.0479	-0.0196		1344	0.012	-0.0527	-0.0688	-0.087	-0.0904	-0.0791
1347	-0.0152	-0.042	-0.0536	-0.0438	-0.0488	-0.0217		1347	0.0091	-0.0551	-0.0712	-0.0887	-0.093	-0.0814
1350	-0.0216	-0.0468	-0.059	-0.0501	-0.0539	-0.0264		1350	0.0043	-0.0589	-0.0754	-0.0919	-0.0941	-0.0842
1353	-0.0248	-0.0488	-0.0601	-0.0509	-0.0567	-0.0293		1353	0.0025	-0.0609	-0.0766	-0.0939	-0.0964	-0.0842
1356	-0.0278	-0.0518	-0.0624	-0.0532	-0.0583	-0.0313		1356	-0.0005	-0.0636	-0.0779	-0.0937	-0.0997	-0.086
1359	-0.0288	-0.0541	-0.0643	-0.0551	-0.06	-0.0333		1359	-0.0026	-0.0638	-0.0784	-0.096	-0.0985	-0.0867
1362	-0.0317	-0.0559	-0.066	-0.0585	-0.0643	-0.0377		1362	-0.0049	-0.0669	-0.0809	-0.0968	-0.1007	-0.0873
1365	-0.0357	-0.0604	-0.072	-0.0628	-0.0686	-0.0434		1365	-0.0103	-0.0724	-0.0857	-0.0984	-0.1026	-0.0922
1368	-0.0409	-0.0629	-0.075	-0.0664	-0.0723	-0.0455		1368	-0.0138	-0.0734	-0.088	-0.1028	-0.1048	-0.0929
1371	-0.0423	-0.0646	-0.0772	-0.068	-0.0742	-0.0482		1371	-0.0164	-0.0751	-0.0883	-0.1026	-0.1071	-0.0933
1374	-0.0434	-0.068	-0.0797	-0.07	-0.0761	-0.0494		1374	-0.0172	-0.0767	-0.0902	-0.1038	-0.1081	-0.0967
1377	-0.0468	-0.0686	-0.0799	-0.0723	-0.0759	-0.0509		1377	-0.0199	-0.0782	-0.0917	-0.1055	-0.1083	-0.0959
1380	-0.05	-0.0736	-0.0841	-0.0753	-0.0822	-0.0572		1380	-0.0238	-0.0831	-0.0944	-0.1088	-0.1121	-0.0995
1383	-0.0529	-0.0764	-0.0887	-0.0793	-0.0842	-0.0601		1383	-0.0257	-0.085	-0.0972	-0.1105	-0.1135	-0.1017
1386	-0.0549	-0.078	-0.0881	-0.0804	-0.0866	-0.0625		1386	-0.028	-0.0861	-0.0978	-0.1122	-0.1138	-0.102
1389	-0.0586	-0.0795	-0.0907	-0.082	-0.0886	-0.0651		1389	-0.0306	-0.0881	-0.0998	-0.1132	-0.1155	-0.104
1392	-0.0615	-0.0824	-0.0922	-0.0848	-0.0912	-0.0663		1392	-0.0326	-0.0895	-0.102	-0.1141	-0.1168	-0.1052
1395	-0.0644	-0.0855	-0.0957	-0.0898	-0.0946	-0.0718		1395	-0.0375	-0.0932	-0.1041	-0.1163	-0.1188	-0.1078
1398	-0.0684	-0.0872	-0.099	-0.0912	-0.0984	-0.0746		1398	-0.0395	-0.0951	-0.1059	-0.1171	-0.121	-0.1091
1401	-0.0701	-0.0894	-0.1012	-0.0938	-0.1006	-0.0764		1401	-0.0421	-0.0962	-0.1083	-0.1206	-0.1208	-0.1098
1404	-0.0728	-0.0918	-0.1013	-0.0946	-0.1014	-0.0785		1404	-0.0438	-0.0984	-0.1088	-0.1206	-0.1238	-0.111
1407	-0.0739	-0.0923	-0.1028	-0.0969	-0.1025	-0.0805		1407	-0.0443	-0.1001	-0.1099	-0.1217	-0.1235	-0.1124
1410	-0.0792	-0.0988	-0.1089	-0.1015	-0.1079	-0.0855		1410	-0.0501	-0.1046	-0.1137	-0.1253	-0.1273	-0.1157
1413	-0.0809	-0.0988	-0.1102	-0.1031	-0.1098	-0.0878		1413	-0.0522	-0.106	-0.116	-0.1257	-0.1275	-0.1162
1416	-0.0835	-0.1021	-0.1123	-0.105	-0.1118	-0.0907		1416	-0.0541	-0.1068	-0.1161	-0.1275	-0.1299	-0.1188
1419	-0.0844	-0.1018	-0.1129	-0.1063	-0.1124	-0.0919		1419	-0.0555	-0.1077	-0.1177	-0.1271	-0.1301	-0.1187
1422	-0.0887	-0.105	-0.1149	-0.1092	-0.1155	-0.0949		1422	-0.0583	-0.1104	-0.119	-0.1302	-0.1316	-0.1207
1425	-0.0923	-0.1096	-0.1189	-0.1132	-0.119	-0.0982		1425	-0.0618	-0.1138	-0.1237	-0.1321	-0.1333	-0.1234
1428	-0.0942	-0.1116	-0.1207	-0.1149	-0.1213	-0.1011		1428	-0.0634	-0.1146	-0.1252	-0.1338	-0.1345	-0.1235
1431	-0.0961	-0.1151	-0.124	-0.1167	-0.1232	-0.1031		1431	-0.065	-0.1168	-0.1257	-0.1352	-0.1363	-0.124
1434	-0.0978	-0.1159	-0.1252	-0.1191	-0.1245	-0.1046		1434	-0.0666	-0.1188	-0.128	-0.1346	-0.1386	-0.127
1437	-0.0989	-0.1171	-0.1249	-0.1203	-0.1268	-0.1067		1437	-0.0696	-0.1196	-0.1275	-0.1366	-0.1376	-0.1269
1440	-0.1046	-0.1211	-0.1312	-0.1241	-0.1318	-0.1118		1440	-0.0732	-0.1243	-0.1319	-0.139	-0.1416	-0.1308
1443	-0.1065	-0.1222	-0.1315	-0.126	-0.1326	-0.1135		1443	-0.0734	-0.1247	-0.1331	-0.1417	-0.1411	-0.1308
1446	-0.108	-0.124	-0.1321	-0.1265	-0.1338	-0.1148		1446	-0.077	-0.1274	-0.1333	-0.1418	-0.1437	-0.1333
1449	-0.1104	-0.1254	-0.1358	-0.1297	-0.1359	-0.1171		1449	-0.0794	-0.1293	-0.1358	-0.143	-0.145	-0.134
1452	-0.1118	-0.1275	-0.1361	-0.1318	-0.1381	-0.1193		1452	-0.0807	-0.1292	-0.1371	-0.1455	-0.1458	-0.1343
1455	-0.1159	-0.1317	-0.1402	-0.1337	-0.1417	-0.1238		1455	-0.0841	-0.1319	-0.1396	-0.1475	-0.1481	-0.1375
1458	-0.1177	-0.1326	-0.1407	-0.1369	-0.1432	-0.1241		1458	-0.0852	-0.1334	-0.1418	-0.1479	-0.1487	-0.1362
1461	-0.1192	-0.134	-0.1408	-0.1381	-0.1451	-0.1266		1461	-0.0859	-0.135	-0.1422	-0.1485	-0.1488	-0.1372
1464	-0.1212	-0.1371	-0.1451	-0.1394	-0.1469	-0.1284		1464	-0.0888	-0.1371	-0.1432	-0.1494	-0.152	-0.1398
1467	-0.1229	-0.1366	-0.1468	-0.1423	-0.1484	-0.131		1467	-0.0912	-0.1396	-0.1458	-0.1513	-0.1525	-0.1415
1470	-0.1264	-0.1404	-0.1489	-0.1447	-0.1505	-0.1347		1470	-0.093	-0.1409	-0.148	-0.1547	-0.153	-0.1419
1473	-0.1275	-0.1425	-0.1521	-0.1467	-0.153	-0.1365		1473	-0.0957	-0.1423	-0.1502	-0.1542	-0.1558	-0.1443
1476	-0.1288	-0.1428	-0.1523	-0.148	-0.1553	-0.1387		1476	-0.0975	-0.1446	-0.1498	-0.1551	-0.157	-0.1453
1479	-0.1302	-0.1454	-0.1532	-0.15	-0.1576	-0.1407		1479	-0.1002	-0.1452	-0.1522	-0.1561	-0.158	-0.1468
1482	-0.1323	-0.147	-0.1576	-0.1514	-0.1582	-0.1421		1482	-0.1007	-0.1474	-0.1537	-0.157	-0.1594	-0.1481
1485	-0.1369	-0.1499	-0.1609	-0.1551	-0.1623	-0.1462		1485	-0.1045	-0.1509	-0.1566	-0.1593	-0.1611	-0.1516
1488	-0.1392	-0.1521	-0.1597	-0.1565	-0.1643	-0.1477		1488	-0.1059	-0.1512	-0.1573	-0.1613	-0.1607	-0.1501
1491	-0.14	-0.1532	-0.1612	-0.1575	-0.1664	-0.1497		1491	-0.1082	-0.1541	-0.1582	-0.1628	-0.1628	-0.1509
1494	-0.1412	-0.1558	-0.1648	-0.1596	-0.1667	-0.1526		1494	-0.1107	-0.1561	-0.1602	-0.1629	-0.1658	-0.1544
1497	-0.1427	-0.1559	-0.1651	-0.1612	-0.1692	-0.1537		1497	-0.1132	-0.1565	-0.1618	-0.1643	-0.1646	-0.1544
1500	-0.1461	-0.1585	-0.1675	-0.1636	-0.1729	-0.1566		1500	-0.1148	-0.1577	-0.1643	-0.1677	-0.1658	-0.1551
1503	-0.1483	-0.1609	-0.1695	-0.1655	-0.175	-0.1584		1503	-0.1174	-0.1598	-0.1651	-0.1691	-0.1666	-0.1577
1506	-0.1507	-0.1625	-0.1713	-0.1679	-0.1764	-0.161		1506	-0.1192	-0.1629	-0.1665	-0.1683	-0.1696	-0.1599
1509	-0.1522	-0.1642	-0.1713	-0.1683	-0.1783	-0.1625		1509	-0.1188	-0.1634	-0.1674	-0.1702	-0.1698	-0.1592
1512	-0.1542	-0.1662	-0.174	-0.17	-0.1783	-0.1642		1512	-0.1211	-0.1665	-0.1692	-0.1712	-0.1714	-0.1611
1515	-0.1572	-0.1688	-0.1773	-0.1737	-0.1824	-0.1673		1515	-0.1245	-0.1677	-0.172	-0.1743	-0.1724	-0.1628
1518	-0.1586	-0.1698	-0.178	-0.1753	-0.1847	-0.1693		1518	-0.1264	-0.1691	-0.1722	-0.1753	-0.173	-0.1628
1521	-0.1615	-0.1729	-0.1801	-0.1762	-0.1857	-0.171		1521	-0.1273	-0.1699	-0.1744	-0.1764	-0.1748	-0.1654
1524	-0.1621	-0.1742	-0.1823	-0.1781	-0.1866	-0.1724		1524	-0.1302	-0.1717	-0.1753	-0.176	-0.1771	-0.1672
1527	-0.1622	-0.1746	-0.1822	-0.1794	-0.1876	-0.174		1527	-0.131	-0.1731	-0.1763	-0.1776	-0.1764	-0.1665
1530	-0.1677	-0.176	-0.187	-0.1827	-0.1911	-0.177		1530	-0.134	-0.1747	-0.1784	-0.1806	-0.1778	-0.168
1533	-0.1679	-0.1782	-0.1888	-0.1836	-0.1922	-0.1792		1533	-0.1365	-0.1763	-0.1792	-0.1805	-0.1793	-0.17
1536	-0.1697	-0.1802	-0.1884	-0.1845	-0.1943	-0.1803		1536	-0.1373	-0.1779	-0.1799	-0.1832	-0.1802	-0.1695
1539	-0.1719	-0.1821	-0.1897	-0.1866	-0.1965	-0.1834		1539	-0.1394	-0.1791	-0.1824	-0.1835	-0.1816	-0.1714
1542	-0.1742	-0.1831	-0.1922	-0.1878	-0.1976	-0.1839		1542	-0.1413	-0.1807	-0.1835	-0.1835	-0.183	-0.1734
1545	-0.1758	-0.1858	-0.1955	-0.1913	-0.1997	-0.1875		1545	-0.1431	-0.184	-0.1862	-0.1859	-0.1852	-0.1747
1548	-0.1774	-0.1868	-0.1961	-0.193	-0.201	-0.1889		1548	-0.1461	-0.1841	-0.1869	-0.187	-0.1848	-0.1759
1551	-0.1802	-0.1894	-0.1973	-0.1943	-0.2021	-0.1907		1551	-0.1468	-0.1859	-0.1888	-0.1878	-0.1866	-0.1756
1554	-0.1817	-0.1926	-0.1985	-0.1956	-0.204	-0.1927		1554	-0.1489	-0.1885	-0.1896	-0.1889	-0.1883	-0.1782
1557	-0.183	-0.1908	-0.2	-0.1959	-0.2046	-0.1932		1557	-0.1494	-0.1876	-0.1895	-0.1886	-0.188	-0.1776
1560	-0.1864	-0.1935	-0.2025	-0.1997	-0.2078	-0.1966		1560	-0.151	-0.1909	-0.1937	-0.1921	-0.1899	-0.1801
1563	-0.1868	-0.1948	-0.2033	-0.2004	-0.2083	-0.1977		1563	-0.1525	-0.1918	-0.1945	-0.1919	-0.1902	-0.1798
1566	-0.1879	-0.1958	-0.2056	-0.201	-0.2098	-0.2004		1566	-0.1547	-0.1942	-0.1944	-0.1923	-0.1912	-0.1825
1569	-0.1889	-0.1973	-0.2059	-0.2029	-0.2118	-0.2012		1569	-0.1564	-0.1948	-0.1961	-0.195	-0.1927	-0.1821
1572	-0.1923	-0.1993	-0.2075	-0.2049	-0.2132	-0.2034		1572	-0.1588	-0.1973	-0.1976	-0.1959	-0.195	-0.1845
1575	-0.1936	-0.2008	-0.2104	-0.2075	-0.2155	-0.2061		1575	-0.1597	-0.1987	-0.1999	-0.1974	-0.195	-0.1855
1578	-0.1951	-0.2022	-0.2103	-0.208	-0.2187	-0.2075		1578	-0.1629	-0.1995	-0.2004	-0.1985	-0.1958	-0.186
1581	-0.1968	-0.2031	-0.2107	-0.2102	-0.2182	-0.209		1581	-0.1635	-0.2007	-0.2014	-0.1999	-0.1963	-0.1876
1584	-0.1975	-0.2048	-0.2138	-0.2104	-0.2193	-0.2102		1584	-0.1643	-0.2023	-0.2023	-0.199	-0.1985	-0.189
1587	-0.1997	-0.2052	-0.2144	-0.2122	-0.2214	-0.2106		1587	-0.1653	-0.2043	-0.2041	-0.2013	-0.1985	-0.1903
1590	-0.2021	-0.2081	-0.2167	-0.2149	-0.2241	-0.2138		1590	-0.168	-0.2051	-0.2058	-0.2035	-0.1988	-0.1908
1593	-0.2035	-0.2109	-0.2205	-0.2163	-0.2251	-0.2162		1593	-0.1723	-0.2079	-0.2069	-0.2041	-0.2025	-0.1948
1596	-0.2059	-0.2117	-0.2203	-0.2172	-0.2272	-0.2179		1596	-0.1731	-0.2087	-0.2077	-0.2046	-0.2025	-0.1939
1599	-0.2071	-0.2122	-0.2208	-0.2189	-0.2291	-0.219		1599	-0.1742	-0.2073	-0.2082	-0.205	-0.2013	-0.1936
1602	-0.2082	-0.2141	-0.2211	-0.219	-0.2291	-0.2203		1602	-0.1743	-0.2093	-0.2091	-0.2059	-0.2026	-0.1941
1605	-0.2109	-0.2168	-0.2237	-0.2229	-0.2315	-0.222		1605	-0.1768	-0.2119	-0.2124	-0.208	-0.2044	-0.1963
1608	-0.2138	-0.2187	-0.2261	-0.2227	-0.2336	-0.2249		1608	-0.1789	-0.2134	-0.2126	-0.2079	-0.207	-0.1967
1611	-0.2136	-0.2189	-0.2261	-0.2246	-0.2346	-0.225		1611	-0.1811	-0.2146	-0.2146	-0.2085	-0.2079	-0.1986
1614	-0.215	-0.2209	-0.2294	-0.2262	-0.2355	-0.228		1614	-0.1845	-0.2173	-0.2157	-0.2097	-0.2101	-0.2002
1617	-0.2161	-0.2216	-0.227	-0.2262	-0.2349	-0.2283		1617	-0.1826	-0.2167	-0.2164	-0.2103	-0.2101	-0.199
1620	-0.2194	-0.2233	-0.2316	-0.2291	-0.2388	-0.2317		1620	-0.1861	-0.2188	-0.2183	-0.2127	-0.211	-0.2028
1623	-0.2202	-0.2244	-0.2328	-0.2307	-0.24	-0.2325		1623	-0.1878	-0.2199	-0.2201	-0.2139	-0.2115	-0.2031
1626	-0.2229	-0.2266	-0.2331	-0.2324	-0.2423	-0.2339		1626	-0.1881	-0.2214	-0.2209	-0.2145	-0.2129	-0.2031
1629	-0.222	-0.2264	-0.2338	-0.2342	-0.2424	-0.2352		1629	-0.1899	-0.2221	-0.2221	-0.2153	-0.2126	-0.2027
1632	-0.2242	-0.2279	-0.2355	-0.2351	-0.2432	-0.2365		1632	-0.1911	-0.2225	-0.2215	-0.2171	-0.2131	-0.2049
1635	-0.2264	-0.2311	-0.2389	-0.2377	-0.2459	-0.2396		1635	-0.1956	-0.2267	-0.2242	-0.2174	-0.216	-0.2069
1638	-0.2276	-0.232	-0.2385	-0.2394	-0.2491	-0.2418		1638	-0.1966	-0.228	-0.226	-0.221	-0.2167	-0.2077
1641	-0.2306	-0.2343	-0.2403	-0.2406	-0.2512	-0.2427		1641	-0.1985	-0.2289	-0.2265	-0.2211	-0.2177	-0.2073
1644	-0.2301	-0.2345	-0.2411	-0.2406	-0.2504	-0.2438		1644	-0.1992	-0.2294	-0.2279	-0.2205	-0.2181	-0.2083
1647	-0.2319	-0.2371	-0.2431	-0.2422	-0.2508	-0.2459		1647	-0.2022	-0.2314	-0.2295	-0.221	-0.2204	-0.21
1650	-0.2327	-0.2376	-0.243	-0.2446	-0.2533	-0.2479		1650	-0.2021	-0.2329	-0.2306	-0.2237	-0.2204	-0.21
1653	-0.2352	-0.2398	-0.2476	-0.2464	-0.2552	-0.2503		1653	-0.2057	-0.236	-0.2321	-0.2245	-0.2224	-0.2137
1656	-0.236	-0.2403	-0.2484	-0.2477	-0.256	-0.2505		1656	-0.2048	-0.2355	-0.2329	-0.2255	-0.2212	-0.2131
[truncated: 18 more columns]

## Sheet: Fig. 3
Fig. 3a
		L1					L2					L3					L4					L5					L6
25.1 ℃	25.1	0.150537	0.149032	0.152042	0.1543	0.156558	0.116945	0.116873	0.119349	0.121118	0.123123	0.117934	0.116755	0.119113	0.120882	0.122651	0.114657	0.113625	0.116148	0.118555	0.119931	0.054935	0.054514	0.055704	0.057012	0.057627	0.072104	0.071888	0.073618	0.074693	0.075998
30.7 ℃	30.7	-5.56879	-5.5131	-5.62448	-5.70801	-5.79154	-5.80339	-5.94421	-6.07017	-6.16014	-6.26211	-5.99819	-5.93821	-6.05817	-6.14814	-6.23812	-6.23029	-6.18045	-6.31128	-6.44212	-6.51688	-6.51779	-6.46786	-6.60904	-6.76416	-6.83716	-6.83469	-6.81419	-6.97822	-7.08006	-7.20376
37.3 ℃	37.3	-13.5742	-13.4385	-13.6828	-13.9136	-14.2529	-13.9366	-14.0886	-14.3726	-14.5857	-14.8271	-14.2022	-14.0602	-14.3158	-14.5573	-14.9123	-14.718	-14.6003	-14.9093	-15.2184	-15.395	-15.028	-14.9129	-15.2384	-15.5269	-15.7644	-15.8092	-15.7618	-16.1412	-16.3768	-16.6629
43.2 ℃	43.2	-21.8215	-21.7124	-21.9961	-22.4543	-22.9126	-22.2395	-22.2605	-22.551	-23.0204	-23.4897	-22.3499	-22.2382	-22.5287	-22.998	-23.4674	-23.1928	-23.1	-23.4247	-23.935	-24.422	-23.4339	-23.2544	-23.762	-24.2119	-24.6314	-24.7946	-24.5764	-25.3153	-25.6847	-26.1112
49.4 ℃	49.4	-30.2492	-30.098	-30.4912	-31.1264	-31.7617	-30.8945	-30.6572	-31.0886	-31.7356	-32.3827	-30.8113	-30.6572	-31.0578	-31.7048	-32.3519	-31.9454	-31.7857	-32.2649	-32.9677	-33.6385	-32.0756	-31.9367	-32.4701	-33.1405	-33.7147	-33.9962	-33.697	-34.4144	-35.1249	-35.7334
Fig. 3b
	Filename	L1					L2					L3					L4					L5					L6
10%	10	0.37456	0.367069	0.356057	0.345375	0.335014	0.14939	0.149584	0.149779	0.149973	0.150168	0.02237	0.022146	0.022817	0.023489	0.024383	-0.02177	-0.02155	-0.02221	-0.02286	-0.02373	0.048708	0.048221	0.049682	0.051143	0.053092	0.23988	0.237481	0.244678	0.251874	0.261469
19%	19	0.79289	0.784961	0.792811	0.800739	0.808746	0.40391	0.40189	0.399881	0.397882	0.395892	0.25892	0.256331	0.264098	0.271866	0.282223	0.21401	0.21187	0.21829	0.224711	0.233271	0.31393	0.310791	0.320209	0.329627	0.342184	0.59792	0.591941	0.609878	0.627816	0.651733
31.2%	31.2	1.1859	1.17997	1.16817	1.15649	1.14492	0.60879	0.602702	0.596675	0.590708	0.564801	0.50295	0.497921	0.513009	0.528098	0.548216	0.45164	0.447124	0.460673	0.474222	0.492288	0.58126	0.575447	0.592885	0.610323	0.633573	0.94558	0.936124	0.964492	0.972859	0.950682
47%	47	1.4952	1.54006	1.58626	1.63384	1.68286	0.93107	0.949691	0.960138	0.964939	0.955289	0.71262	0.705494	0.726872	0.748251	0.776756	0.66466	0.658013	0.677953	0.697893	0.724479	0.81652	0.808355	0.83285	0.857346	0.890007	1.2302	1.2179	1.2548	1.29171	1.34092
66.6%	66.6	1.9252	1.93483	1.95417	1.97372	1.99345	1.3067	1.30409	1.30148	1.32751	1.33415	1.0647	1.05405	1.08599	1.11793	1.16052	1.008	0.99792	1.02816	1.0584	1.09872	1.1781	1.16632	1.20166	1.237	1.28413	1.6419	1.62548	1.67474	1.72399	1.78967
80%	80	2.2044	2.23747	2.28221	2.32786	2.37442	1.6474	1.67211	1.67244	1.63916	1.66375	1.3359	1.32254	1.36262	1.4027	1.45613	1.2781	1.26532	1.30366	1.342	1.39313	1.4525	1.43798	1.48155	1.52513	1.58323	1.9261	1.90684	1.96462	2.02241	2.09945
Fig. 3c
		L1					L2					L3					L4					L5					L6
6.5 mW cm-2	6.5	-0.09987	-0.09787	-0.09887	-0.10087	-0.10287	-0.08195	-0.08031	-0.08113	-0.08277	-0.08441	-0.04582	-0.0449	-0.04536	-0.04628	-0.04719	-0.04893	-0.04795	-0.04844	-0.04942	-0.0504	-0.05204	-0.051	-0.05152	-0.05256	-0.0536	-0.03495	-0.03425	-0.0346	-0.0353	-0.036
43.5 mW cm-2	43.5	-0.65422	-0.64114	-0.64768	-0.66076	-0.67385	-0.55927	-0.54808	-0.55368	-0.56486	-0.57605	-0.35483	-0.34773	-0.35128	-0.35838	-0.36547	-0.30561	-0.2995	-0.30255	-0.30867	-0.31478	-0.2361	-0.23138	-0.23374	-0.23846	-0.24318	-0.18975	-0.18596	-0.18785	-0.19165	-0.19544
110 mW cm-2	110	-1.56211	-1.63087	-1.59649	-1.57773	-1.7597	-1.47087	-1.44145	-1.45616	-1.48558	-1.515	-1.01402	-0.99374	-1.00388	-1.02416	-1.04444	-0.87138	-0.85395	-0.86267	-0.88009	-0.89752	-0.66103	-0.64781	-0.65442	-0.66764	-0.68086	-0.57994	-0.56834	-0.57414	-0.58574	-0.59734
190 mW cm-2	190	-2.92297	-2.86451	-2.89374	-2.9522	-3.01066	-2.54763	-2.49668	-2.52215	-2.57311	-2.62406	-1.66975	-1.63636	-1.65305	-1.68645	-1.71984	-1.39657	-1.36864	-1.3826	-1.41054	-1.43847	-1.05133	-1.0303	-1.04082	-1.06184	-1.08287	-0.90477	-0.88667	-0.89572	-0.91382	-0.93191
310 mW cm-2	310	-4.25826	-4.17309	-4.21568	-4.30084	-4.38601	-3.73679	-3.66205	-3.69942	-3.77416	-3.84889	-2.46742	-2.41807	-2.44275	-2.49209	-2.54144	-2.05373	-2.01266	-2.03319	-2.07427	-2.11534	-1.52288	-1.49242	-1.50765	-1.53811	-1.56857	-1.34021	-1.31341	-1.32681	-1.35361	-1.38042
Fig. 3d
	L1					L2					L3					L4					L5					L6
Heptanotic acid	0.01292	0.01202	0.00452	0.00182	0.00232	0.0268	0.0266	0.0204	0.0173	0.0175	0.030824	0.032294	0.026324	0.024594	0.024674	0.031114	0.032594	0.026204	0.024964	0.025004	0.0271	0.0276	0.0215	0.0206	0.0203	0.02094	0.02284	0.01644	0.01394	0.01504
Hexanoic acid	-0.0402	-0.0341	-0.0709	-0.0521	-0.0593	-0.02256	-0.01916	-0.05056	-0.02956	-0.04476	-0.02068	-0.01866	-0.0461	-0.02468	-0.04091	-0.01468	-0.00974	-0.03867	-0.01896	-0.03278	-0.01842	-0.01522	-0.04332	-0.02542	-0.03752	-0.02618	-0.02238	-0.05228	-0.03308	-0.04428
Acetic acid	-0.05386	-0.06356	-0.06566	-0.06836	-0.07606	-0.04028	-0.05158	-0.05588	-0.05578	-0.06398	-0.04778	-0.05728	-0.06198	-0.06328	-0.07078	-0.04756	-0.05726	-0.06076	-0.06176	-0.07021	-0.04602	-0.05702	-0.06172	-0.06282	-0.07282	-0.0477	-0.0563	-0.0607	-0.0633	-0.0724
Nonane	-0.08258	-0.07798	-0.04318	-0.02098	-0.00998	-0.05932	-0.05842	-0.02802	-0.00632	-0.00132	-0.0435	-0.0452	-0.0169	-0.0012	0.0029	-0.04556	-0.04682	-0.01867	-0.00104	0.00167	-0.05174	-0.04974	-0.01964	-0.00024	0.00386	-0.06574	-0.06554	-0.03074	-0.00894	-0.00334
Heptane	-0.03726	-0.04076	-0.04656	0.00494	-0.04736	-0.01546	-0.02466	-0.02516	0.01954	-0.02756	-0.01061	-0.02089	-0.02052	0.012208	-0.0292	-0.01059	-0.01838	-0.0197	0.014572	-0.02887	-0.01396	-0.02386	-0.02336	0.00804	-0.03366	-0.01596	-0.02756	-0.02696	0.01384	-0.03176
Hexane	0.06364	0.08054	0.07544	0.07544	0.08364	0.09322	0.10622	0.10782	0.10572	0.11342	0.105162	0.117562	0.119362	0.119862	0.124262	0.10614	0.11767	0.11991	0.12028	0.12659	0.098572	0.109572	0.109772	0.110072	0.118472	0.07702	0.09332	0.09102	0.09132	0.09782
3-Heptanone	-0.07126	-0.05826	-0.03736	-0.01726	0.00424	-0.06152	-0.04872	-0.02732	-0.00542	0.01668	-0.07734	-0.06013	-0.0403	-0.01382	0.00878	-0.07675	-0.06158	-0.04074	-0.01576	0.007446	-0.07762	-0.06502	-0.04522	-0.01882	0.00448	-0.0716	-0.0596	-0.0414	-0.018	0.0066
2-Hexanone	-0.16426	-0.14846	-0.13786	-0.14856	-0.13026	-0.14618	-0.12448	-0.11478	-0.11918	-0.10608	-0.13463	-0.11176	-0.10139	-0.10705	-0.09047	-0.13648	-0.11623	-0.10554	-0.11047	-0.09435	-0.15304	-0.11524	-0.10914	-0.11204	-0.09874	-0.16526	-0.14746	-0.13716	-0.14536	-0.13026
Heptanal	0.17648	0.18228	0.17598	0.18998	0.17088	0.19842	0.20482	0.20292	0.21512	0.19812	0.20354	0.21144	0.20984	0.21824	0.20294	0.204212	0.213772	0.209572	0.219932	0.204482	0.206142	0.210842	0.207242	0.220542	0.205842	0.19252	0.20152	0.19782	0.20822	0.19272
Hexanal	-0.01692	-0.02932	-0.03062	-0.04282	-0.03602	0.00188	-0.00842	-0.01082	-0.02122	-0.01302	0.012672	0.005292	0.000862	-0.0064	-7.8e-05	0.011702	0.002552	-0.00103	-0.00845	-0.00343	0.00346	-0.00544	-0.00894	-0.01694	-0.01284	-0.00632	-0.01852	-0.02072	-0.03302	-0.02492
Hexanol	-0.11196	-0.11456	-0.12026	-0.14426	-0.13556	-0.08906	-0.09186	-0.09876	-0.11696	-0.10876	-0.07444	-0.07924	-0.08204	-0.09934	-0.09114	-0.07582	-0.07939	-0.08195	-0.09976	-0.09006	-0.08018	-0.08028	-0.08818	-0.10328	-0.09448	-0.09738	-0.10168	-0.10748	-0.12698	-0.11868
Isopropanol	0.05628	0.06518	0.09238	0.08478	0.09268	0.07428	0.07948	0.10498	0.10078	0.10698	0.08644	0.09184	0.11604	0.10784	0.11674	0.088242	0.095542	0.119642	0.112442	0.120342	0.08814	0.09454	0.12134	0.11424	0.12174	0.07138	0.08108	0.10738	0.09998	0.10928
Fig. 3e
		#L1					#L2					#L3					#L4					#L5					#L6
25.2 ℃	25.2	0.030176	0.028667	0.029874	0.031081	0.031685	0.018774	0.017835	0.018586	0.019337	0.019713	0.024061	0.022858	0.02382	0.024783	0.025264	0.025286	0.024022	0.025033	0.026045	0.02655	0.032546	0.030919	0.032221	0.033522	0.034173	0.030354	0.028836	0.03005	0.031265	0.031872
33.9 ℃	33.9	-6.20101	-5.89096	-6.139	-6.38704	-6.51106	-6.41254	-6.09191	-6.34841	-6.60492	-6.73317	-6.56563	-6.23735	-6.49997	-6.7626	-6.89391	-6.81733	-6.47646	-6.74916	-7.02185	-7.1582	-7.01919	-6.66823	-6.949	-7.22977	-7.37015	-7.35504	-6.98729	-7.28149	-7.57569	-7.72279
38.2 ℃	38.2	-10.2482	-9.73579	-10.1457	-10.5556	-10.7606	-10.5507	-10.0232	-10.4452	-10.8672	-11.0782	-10.7031	-10.1679	-10.5961	-11.0242	-11.2383	-11.0757	-10.5219	-10.9649	-11.408	-11.6295	-11.2915	-10.7269	-11.1786	-11.6302	-11.8561	-11.827	-11.2357	-11.7087	-12.1818	-12.4184
42.3 ℃	42.3	-13.9766	-13.2778	-13.8368	-14.3959	-14.6754	-14.3418	-13.6247	-14.1984	-14.7721	-15.0589	-14.4824	-13.7583	-14.3376	-14.9169	-15.2065	-14.9934	-14.2437	-14.8435	-15.4432	-15.7431	-15.2369	-14.4751	-15.0845	-15.694	-15.9987	-15.9801	-15.1811	-15.8203	-16.4595	-16.7791
52.1 ℃	52.1	-20.8497	-19.8072	-20.6412	-21.4752	-21.8922	-21.3252	-20.2589	-21.1119	-21.965	-22.3915	-21.5036	-20.4284	-21.2886	-22.1487	-22.5788	-22.2693	-21.1558	-22.0466	-22.9374	-23.3828	-22.6652	-21.5319	-22.4385	-23.3452	-23.7985	-23.8382	-22.6463	-23.5998	-24.5533	-25.0301
Fig. 3f
		#L1					#L2					#L3					#L4					#L5					#L6
10%	10	0.48577	0.471197	0.457061	0.443349	0.430049	0.11865	0.116277	0.112789	0.109405	0.106123	-0.03475	-0.03423	-0.0332	-0.03221	-0.03124	-0.14588	-0.14413	-0.13981	-0.13561	-0.13154	-0.20455	-0.2023	-0.19623	-0.19034	-0.18463	-0.2548	-0.24206	-0.25225	-0.26244	-0.26754
19%	19	0.90907	0.918161	0.927342	0.936616	0.945982	0.38601	0.38215	0.385971	0.389831	0.393729	0.16	0.15936	0.160954	0.162563	0.164189	-0.02588	-0.02585	-0.02611	-0.02637	-0.02664	-0.11699	-0.11697	-0.11814	-0.11932	-0.12051	-0.19887	-0.18893	-0.19688	-0.20484	-0.20881
31.2%	31.2	1.3145	1.30136	1.28834	1.27546	1.2627	0.63461	0.631437	0.625123	0.618871	0.612683	0.33551	0.332826	0.329498	0.326203	0.322941	0.08524	0.084677	0.083831	0.082992	0.082162	-0.03632	-0.03619	-0.03583	-0.03547	-0.03511	-0.14845	-0.14103	-0.14697	-0.1529	-0.15587
47%	47	1.6328	1.68178	1.73224	1.78421	1.83773	0.84749	0.872915	0.899102	0.926075	0.953857	0.4956	0.51245	0.527824	0.543659	0.559968	0.19584	0.202168	0.208233	0.21448	0.220914	0.042593	0.044109	0.045433	0.046796	0.048199	-0.09599	-0.09119	-0.09503	-0.09887	-0.10079
66.6%	66.6	2.0584	2.07898	2.09977	2.12077	2.14198	1.1528	1.15856	1.17015	1.18185	1.19367	0.72899	0.735551	0.742906	0.750335	0.757839	0.3368	0.33994	0.343339	0.346773	0.350241	0.14241	0.143771	0.145209	0.146661	0.148128	-0.03258	-0.03095	-0.03225	-0.03356	-0.03421
80%	80	2.3355	2.38221	2.42985	2.47845	2.52802	1.3818	1.40253	1.43058	1.45919	1.48837	0.91863	0.929654	0.948247	0.967212	0.986556	0.46092	0.466041	0.475362	0.484869	0.494566	0.23271	0.235735	0.24045	0.245259	0.250164	0.02418	0.022971	0.023938	0.024905	0.025389
Fig. 3g
		#L1					#L2					#L3					#L4					#L5					#L6
6.5 mW cm-2	6.5	-0.00064	-0.00063	-0.00063	-0.00065	-0.00066	-0.00036	-0.00035	-0.00036	-0.00036	-0.00037	-0.00025	-0.00025	-0.00025	-0.00025	-0.00026	-0.00012	-0.00012	-0.00012	-0.00012	-0.00012	-0.00019	-0.00019	-0.00019	-0.00019	-0.0002	-0.00014	-0.00014	-0.00014	-0.00014	-0.00014
43.5 mW cm-2	43.5	-0.63364	-0.62097	-0.6273	-0.63998	-0.65265	-0.54372	-0.53285	-0.53828	-0.54916	-0.56003	-0.38854	-0.38077	-0.38465	-0.39243	-0.4002	-0.28933	-0.28354	-0.28644	-0.29222	-0.29801	-0.22806	-0.2235	-0.22578	-0.23034	-0.2349	-0.18531	-0.1816	-0.18346	-0.18716	-0.19087
110 mW cm-2	110	-1.54913	-1.51815	-1.53364	-1.56462	-1.5956	-1.37411	-1.34663	-1.36037	-1.38785	-1.41533	-0.94536	-0.92645	-0.93591	-0.95481	-0.97372	-0.71634	-0.70201	-0.70918	-0.7235	-0.73783	-0.56082	-0.5496	-0.55521	-0.56643	-0.57764	-0.45242	-0.44337	-0.4479	-0.45694	-0.46599
190 mW cm-2	190	-2.69008	-2.63628	-2.66318	-2.71698	-2.77078	-2.34611	-2.29919	-2.32265	-2.36957	-2.41649	-1.63027	-1.59766	-1.61397	-1.64657	-1.67918	-1.24901	-1.22403	-1.23652	-1.2615	-1.28648	-1.02292	-1.00246	-1.01269	-1.03315	-1.05361	-0.82631	-0.80978	-0.81805	-0.83457	-0.8511
310 mW cm-2	310	-3.80582	-3.7297	-3.76776	-3.84388	-3.91999	-3.33972	-3.27293	-3.30632	-3.37312	-3.43991	-2.35833	-2.31116	-2.33475	-2.38191	-2.42908	-1.77485	-1.73935	-1.7571	-1.7926	-1.8281	-1.42436	-1.39587	-1.41012	-1.4386	-1.46709	-1.14869	-1.12572	-1.1372	-1.16018	-1.18315
Fig. 3h
	#L1					#L2					#L3					#L4					#L5					#L6
Heptanotic acid	0.01376	0.01566	0.00986	0.00836	0.01076	0.02188	0.02448	0.01998	0.01978	0.02088	0.02498	0.02868	0.02483	0.02306	0.02651	0.022238	0.026738	0.029608	0.025978	0.027708	0.01839	0.01881	0.02303	0.02231	0.02677	0.011637	0.018082	0.019048	0.017394	0.023168
Hexanoic acid	-0.0348	-0.0272	-0.0722	-0.0453	-0.0488	-0.00344	-0.00104	-0.03374	-0.00714	-0.01624	0.014798	0.016738	-0.01256	0.014858	0.003598	0.04607	0.04978	0.01909	0.04677	0.03429	0.054762	0.056062	0.030362	0.060862	0.045862	0.063977	0.066	0.04085	0.07184	0.056207
Acetic acid	-0.05034	-0.06014	-0.05974	-0.06564	-0.07254	-0.04246	-0.05336	-0.05356	-0.05556	-0.06056	-0.04233	-0.05217	-0.05124	-0.05351	-0.0591	-0.04033	-0.04727	-0.04413	-0.04478	-0.04869	-0.03411	-0.0409	-0.04015	-0.03976	-0.04517	-0.0324	-0.04186	-0.03778	-0.03759	-0.04225
Nonane	-0.07112	-0.07142	-0.03472	-0.01502	-0.00482	-0.03882	-0.03832	-0.00942	0.00518	0.00928	-0.02053	-0.01894	0.004262	0.015152	0.018052	-0.00585	0.001612	0.018812	0.026142	0.027962	0.001254	0.006234	0.024504	0.031004	0.032514	0.004392	0.015125	0.032496	0.037206	0.034426
Heptane	-0.01942	-0.04032	-0.04402	0.02118	-0.03322	-0.01104	-0.02724	-0.02674	0.01716	-0.02704	-0.00578	-0.01957	-0.01813	0.016038	-0.02446	-0.00043	-0.01229	-0.00758	0.018738	-0.01987	0.000732	-0.00697	-3.8e-05	0.021972	-0.0165	0.001307	-0.00627	0.002454	0.020777	-0.01541
Hexane	0.04988	0.06898	0.06988	0.06658	0.07458	0.06704	0.08054	0.08574	0.08184	0.08674	0.075026	0.086176	0.091886	0.088426	0.090686	0.068714	0.073884	0.077894	0.077934	0.072794	0.051399	0.056799	0.060679	0.058029	0.052449	0.030108	0.035074	0.037863	0.034489	0.027385
3-Heptanone	-0.06906	-0.06416	-0.04616	-0.02226	-0.00536	-0.0816	-0.0744	-0.0576	-0.0331	-0.0134	-0.09261	-0.08554	-0.06746	-0.04267	-0.0223	-0.10411	-0.09901	-0.07889	-0.0565	-0.03485	-0.11447	-0.1057	-0.08992	-0.06627	-0.04829	-0.11837	-0.11514	-0.09875	-0.07795	-0.06091
2-Hexanone	-0.15668	-0.13858	-0.12518	-0.13158	-0.10998	-0.13328	-0.11378	-0.09948	-0.10318	-0.08698	-0.11777	-0.09664	-0.08003	-0.08321	-0.06785	-0.10242	-0.0809	-0.06452	-0.06789	-0.05171	-0.10335	-0.07963	-0.06511	-0.06341	-0.05223	-0.10385	-0.08168	-0.06643	-0.06475	-0.0541
Heptanal	0.16024	0.17194	0.16844	0.18194	0.16074	0.16011	0.17191	0.16911	0.17881	0.16311	0.158796	0.170936	0.166996	0.176506	0.164006	0.133272	0.144472	0.140572	0.149022	0.138972	0.113173	0.119523	0.122023	0.132193	0.119283	0.093248	0.103749	0.10156	0.107924	0.100578
Hexanal	-0.0126	-0.0275	-0.0252	-0.0378	-0.0288	0.00818	-0.00092	-0.00082	-0.00622	0.00138	0.02096	0.01554	0.01606	0.01391	0.02049	0.028784	0.026044	0.025714	0.031924	0.034794	0.030138	0.028068	0.032398	0.036288	0.041708	0.028632	0.025471	0.029181	0.034775	0.041627
Hexanol	-0.09972	-0.10682	-0.10872	-0.13122	-0.11832	-0.06056	-0.06506	-0.06866	-0.08256	-0.07186	-0.03754	-0.04278	-0.04593	-0.05654	-0.04688	-0.01071	-0.01382	-0.01531	-0.02412	-0.01539	0.003032	-0.00092	-0.00224	-0.00854	-0.00014	0.012483	0.00945	0.009317	0.000589	0.009879
Isopropanol	0.0491	0.0594	0.0815	0.0732	0.0813	0.07428	0.07778	0.09838	0.09318	0.09988	0.087298	0.090118	0.107778	0.104228	0.110038	0.095006	0.099296	0.113406	0.109536	0.114356	0.096594	0.098474	0.111384	0.109504	0.116054	0.089629	0.090899	0.105749	0.104699	0.108509
Fig. 3i
		2-Hexanone	3-Heptanone	Acetic acid	Heptanal	Heptane	Heptanotic acid	Hexanal	Hexane	Hexanoic acid	Hexanol	Isopropanol	Nonane	25.1 ℃	30.7 ℃	37.3 ℃	43.2 ℃	49.4 ℃	10%	19%	31.2%	47%	66.6%	80%	6.5 mW cm-2	43.5 mW cm-2	110 mW cm-2	190 mW cm-2	310 mW cm-2
2-Hexanone	0.83	0.01
2-Hexanone	0.83	0.01
2-Hexanone	0.84	0.01
2-Hexanone	0.84	0.01
2-Hexanone	0.84	0.01
3-Heptanone	0.85		0.01
3-Heptanone	0.86		0.01
3-Heptanone	0.86		0.01
3-Heptanone	0.87		0.01
3-Heptanone	0.88		0.01
Acetic acid	0.86			0.01
Acetic acid	0.86			0.01
Acetic acid	0.86			0.01
Acetic acid	0.85			0.01
Acetic acid	0.85			0.01
Heptanal	0.94				0.01
Heptanal	0.94				0.01
Heptanal	0.94				0.01
Heptanal	0.94				0.01
Heptanal	0.94				0.01
Heptane	0.87					0.01
Heptane	0.87					0.01
Heptane	0.87					0.01
Heptane	0.88					0.01
Heptane	0.86					0.01
Heptanotic acid	0.88						0.01
Heptanotic acid	0.88						0.01
Heptanotic acid	0.88						0.01
Heptanotic acid	0.88						0.01
Heptanotic acid	0.88						0.01
Hexanal	0.88							0.01
Hexanal	0.87							0.01
Hexanal	0.87							0.01
Hexanal	0.87							0.01
Hexanal	0.87							0.01
Hexane	0.9								0.01
Hexane	0.91								0.01
Hexane	0.91								0.01
Hexane	0.91								0.01
Hexane	0.91								0.01
Hexanoic acid	0.87									0.01
Hexanoic acid	0.87									0.01
Hexanoic acid	0.86									0.01
Hexanoic acid	0.87									0.01
Hexanoic acid	0.86									0.01
Hexanol	0.85										0.01
Hexanol	0.85										0.01
Hexanol	0.84										0.01
Hexanol	0.84										0.01
Hexanol	0.84										0.01
Isopropanol	0.9											0.01
Isopropanol	0.9											0.01
Isopropanol	0.91											0.01
Isopropanol	0.91											0.01
Isopropanol	0.91											0.01
Nonane	0.86												0.01
Nonane	0.86												0.01
Nonane	0.87												0.01
Nonane	0.87												0.01
Nonane	0.87												0.01
25.1 ℃	0.91													0.02
25.1 ℃	0.91													0.02
25.1 ℃	0.91													0.02
25.1 ℃	0.91													0.02
25.1 ℃	0.91													0.02
30.7 ℃	-1.08														0.07
30.7 ℃	-1.07														0.07
30.7 ℃	-1.12														0.07
30.7 ℃	-1.15														0.07
30.7 ℃	-1.18														0.07
37.3 ℃	-3.74															0.07
37.3 ℃	-3.72															0.06
37.3 ℃	-3.82															0.07
37.3 ℃	-3.9															0.07
37.3 ℃	-3.99															0.06
43.2 ℃	-6.42																0.03
43.2 ℃	-6.39																0.01
43.2 ℃	-6.51																0.04
43.2 ℃	-6.66																0.04
43.2 ℃	-6.8																0.03
49.4 ℃	-9.19																	-0.01
49.4 ℃	-9.13																	-0.02
49.4 ℃	-9.28																	0
49.4 ℃	-9.49																	0
49.4 ℃	-9.69																	-0.01
10%	0.92																		0.04
10%	0.92																		0.04
10%	0.92																		0.04
10%	0.92																		0.04
10%	0.92																		0.04
19%	1.01																			0.06
19%	1.01																			0.06
19%	1.01																			0.06
19%	1.02																			0.06
19%	1.02																			0.05
31.2%	1.1																				0.07
31.2%	1.1																				0.07
31.2%	1.1																				0.06
31.2%	1.1																				0.06
31.2%	1.1																				0.06
47%	1.19																					0.08
47%	1.19																					0.09
47%	1.2																					0.09
47%	1.2																					0.09
47%	1.21																					0.09
66.6%	1.31																						0.09
66.6%	1.3																						0.09
66.6%	1.31																						0.09
66.6%	1.32																						0.09
66.6%	1.33																						0.08
80%	1.4																							0.1
80%	1.4																							0.1
80%	1.41																							0.1
80%	1.42																							0.1
80%	1.44																							0.09
6.5 mW cm-2	0.86																								0.01
6.5 mW cm-2	0.86																								0.01
6.5 mW cm-2	0.86																								0.01
6.5 mW cm-2	0.86																								0.01
6.5 mW cm-2	0.85																								0.01
43.5 mW cm-2	0.75																									-0.04
43.5 mW cm-2	0.75																									-0.04
43.5 mW cm-2	0.75																									-0.04
43.5 mW cm-2	0.75																									-0.04
43.5 mW cm-2	0.75																									-0.05
110 mW cm-2	0.54																										-0.11
110 mW cm-2	0.55																										-0.12
110 mW cm-2	0.54																										-0.12
110 mW cm-2	0.54																										-0.12
110 mW cm-2	0.53																										-0.13
190 mW cm-2	0.31																											-0.24
190 mW cm-2	0.32																											-0.24
190 mW cm-2	0.32																											-0.24
190 mW cm-2	0.3																											-0.24
190 mW cm-2	0.29																											-0.25
310 mW cm-2	0.05																												-0.36
310 mW cm-2	0.06																												-0.35
310 mW cm-2	0.06																												-0.35
310 mW cm-2	0.04																												-0.36
310 mW cm-2	0.02																												-0.37
Fig. 3j
		2-Hexanone	3-Heptanone	Acetic acid	Heptanal	Heptane	Heptanotic acid	Hexanal	Hexane	Hexanoic acid	Hexanol	Isopropanol	Nonane	25.2 ℃	33.9 ℃	38.2 ℃	42.3 ℃	52.1 ℃	10%	19%	31.2%	47%	66.6%	80%	6.5 mW cm-2	43.5 mW cm-2	110 mW cm-2	190 mW cm-2	310 mW cm-2
2-Hexanone	0.89	-0.04
2-Hexanone	0.9	-0.04
2-Hexanone	0.91	-0.04
2-Hexanone	0.9	-0.04
2-Hexanone	0.91	-0.04
3-Heptanone	0.9		-0.02
3-Heptanone	0.9		-0.02
3-Heptanone	0.91		-0.02
3-Heptanone	0.92		-0.02
3-Heptanone	0.93		-0.02
Acetic acid	0.93			-0.03
Acetic acid	0.92			-0.03
Acetic acid	0.92			-0.03
Acetic acid	0.92			-0.03
Acetic acid	0.92			-0.03
Heptanal	1.01				-0.01
Heptanal	1.01				-0.01
Heptanal	1.01				-0.01
Heptanal	1.02				-0.01
Heptanal	1.01				-0.01
Heptane	0.94					-0.03
Heptane	0.94					-0.03
Heptane	0.94					-0.03
Heptane	0.95					-0.02
Heptane	0.93					-0.03
Heptanotic acid	0.95						-0.02
Heptanotic acid	0.95						-0.02
Heptanotic acid	0.95						-0.03
Heptanotic acid	0.95						-0.03
Heptanotic acid	0.95						-0.03
Hexanal	0.95							-0.03
Hexanal	0.95							-0.03
Hexanal	0.95							-0.03
Hexanal	0.95							-0.04
Hexanal	0.95							-0.04
Hexane	0.97								-0.02
Hexane	0.98								-0.02
Hexane	0.98								-0.02
Hexane	0.98								-0.02
Hexane	0.98								-0.02
Hexanoic acid	0.95									-0.04
Hexanoic acid	0.96									-0.04
Hexanoic acid	0.94									-0.04
Hexanoic acid	0.95									-0.04
Hexanoic acid	0.95									-0.04
Hexanol	0.93										-0.04
Hexanol	0.93										-0.04
Hexanol	0.93										-0.04
Hexanol	0.92										-0.05
Hexanol	0.93										-0.05
Isopropanol	0.98											-0.03
Isopropanol	0.98											-0.03
Isopropanol	0.99											-0.03
Isopropanol	0.99											-0.03
Isopropanol	0.99											-0.03
Nonane	0.93												-0.04
Nonane	0.94												-0.04
Nonane	0.95												-0.03
Nonane	0.95												-0.03
Nonane	0.95												-0.03
25.2 ℃	0.96													-0.02
25.2 ℃	0.96													-0.02
25.2 ℃	0.96													-0.02
25.2 ℃	0.96													-0.02
25.2 ℃	0.96													-0.02
33.9 ℃	-2.17														0.05
33.9 ℃	-2.01														0.04
33.9 ℃	-2.14														0.05
33.9 ℃	-2.26														0.05
33.9 ℃	-2.32														0.05
38.2 ℃	-4.12															0.04
38.2 ℃	-3.87															0.04
38.2 ℃	-4.07															0.04
38.2 ℃	-4.27															0.04
38.2 ℃	-4.37															0.04
42.3 ℃	-5.92																0.04
42.3 ℃	-5.58																0.04
42.3 ℃	-5.85																0.04
42.3 ℃	-6.13																0.04
42.3 ℃	-6.26																0.04
52.1 ℃	-9.27																	0.07
52.1 ℃	-8.76																	0.06
52.1 ℃	-9.17																	0.07
52.1 ℃	-9.58																	0.07
52.1 ℃	-9.78																	0.07
10%	0.94																		0.09
10%	0.94																		0.09
10%	0.94																		0.09
10%	0.94																		0.08
10%	0.94																		0.08
19%	1.03																			0.15
19%	1.04																			0.15
19%	1.04																			0.15
19%	1.04																			0.16
19%	1.04																			0.16
31.2%	1.12																				0.21
31.2%	1.12																				0.21
31.2%	1.12																				0.21
31.2%	1.11																				0.2
31.2%	1.11																				0.2
47%	1.19																					0.25
47%	1.2																					0.26
47%	1.21																					0.27
47%	1.22																					0.28
47%	1.22																					0.29
66.6%	1.29																						0.32
66.6%	1.3																						0.32
66.6%	1.3																						0.32
66.6%	1.3																						0.32
66.6%	1.31																						0.33
80%	1.37																							0.35
80%	1.37																							0.36
80%	1.38																							0.37
80%	1.39																							0.38
80%	1.4																							0.38
6.5 mW cm-2	0.94																								-0.02
6.5 mW cm-2	0.94																								-0.02
6.5 mW cm-2	0.94																								-0.02
6.5 mW cm-2	0.94																								-0.02
6.5 mW cm-2	0.94																								-0.02
43.5 mW cm-2	0.77																									-0.11
43.5 mW cm-2	0.77																									-0.1
43.5 mW cm-2	0.77																									-0.1
43.5 mW cm-2	0.77																									-0.11
43.5 mW cm-2	0.76																									-0.11
110 mW cm-2	0.51																										-0.22
110 mW cm-2	0.52																										-0.22
110 mW cm-2	0.51																										-0.22
110 mW cm-2	0.5																										-0.23
110 mW cm-2	0.49																										-0.23
190 mW cm-2	0.18																											-0.36
190 mW cm-2	0.2																											-0.36
190 mW cm-2	0.19																											-0.36
190 mW cm-2	0.17																											-0.37
190 mW cm-2	0.16																											-0.37
310 mW cm-2	-0.14																												-0.51
310 mW cm-2	-0.12																												-0.5
310 mW cm-2	-0.13																												-0.5
310 mW cm-2	-0.15																												-0.51
310 mW cm-2	-0.17																												-0.52

## Sheet: Fig. 4
Fig. 4b								Fig. 4c								Fig. 4e								Fig. 4f								Fig. 4h								Fig. 4i
Filename	L1	L2	L3	L4	L5	L6		Filename	#L1	#L2	#L3	#L4	#L5	#L6		Filename	L1	L2	L3	L4	L5	L6		Filename	#L1	#L2	#L3	#L4	#L5	#L6		Filename	L1	L2	L3	L4	L5	L6		Filename	#L1	#L2	#L3	#L4	#L5	#L6
10:0:0	-0.01738	-0.013442	-0.011228	-0.013342	-0.01109	-0.006932		10:0:0	-0.012726	-0.010162	-0.0123402	-0.0099007	-0.0135924	-0.0130234		2:8	-0.00308	0.002468	0.004018	0.0012408	-0.000107	0.00018		2:8	-0.012534	-0.002202	0.00093878	-0.0004636	4.6e-05	-0.001026		2:8	0.0042	0.00464	0.00186	0.0016808	0.003268	0.003984		2:8	-0.000302	0.001422	-0.0010492	-0.0011812	-0.0012604	-0.0001728
10:0:0	-0.01238	-0.008492	-0.008718	-0.008402	-0.012	-0.009892		10:0:0	-0.008006	-0.010262	-0.0063342	-0.0069829	-0.0033084	-0.0087114		2:8	-0.02848	-0.019502	-0.013942	-0.0164802	-0.016707	-0.02469		2:8	-0.037274	-0.023392	-0.0217767	-0.0179866	-0.016401	-0.015866		2:8	-0.0067	0.00024	-0.00329	0.0005028	0.002908	0.000624		2:8	-0.008102	-0.001528	-0.0011732	-0.0032282	0.0002606	0.0027852
10:0:0	-0.00658	-0.006302	-0.006778	-0.008722	-0.01138	-0.010882		10:0:0	-0.010196	-0.011952	-0.0081622	-0.0095159	-0.0103804	-0.0120494		2:8	-0.00898	0.000908	0.002548	0.0029248	0.002053	-0.00395		2:8	-0.007384	0.005598	0.00766678	0.0058624	0.008518	0.001874		2:8	-0.0135	-0.00444	-0.00381	-0.0018802	0.001098	-0.004116		2:8	0.001158	0.001592	-0.0008622	-0.0009932	0.0002536	-0.0004128
10:0:0	-0.02288	-0.019972	-0.018488	-0.016512	-0.0185	-0.016862		10:0:0	-0.019276	-0.018482	-0.0167312	-0.0149635	-0.0207344	-0.0171624		2:8	-0.04048	-0.021992	-0.021202	-0.0192612	-0.022517	-0.02309		2:8	-0.038654	-0.025592	-0.0242864	-0.0220936	-0.025821	-0.020766		2:8	-0.019	-0.00866	-0.01122	-0.0079642	-0.010782	-0.009426		2:8	-0.004192	-0.005978	-0.0071552	-0.0099532	-0.0114384	-0.0102188
10:0:0	-0.02398	-0.014922	-0.016528	-0.015152	-0.01764	-0.013092		10:0:0	-0.014006	-0.013612	-0.0121182	-0.0131195	-0.0120194	-0.0134034		2:8	-0.05548	-0.032902	-0.030232	-0.0293422	-0.032219	-0.03678		2:8	-0.049614	-0.030242	-0.0238976	-0.0266116	-0.023341	-0.025236		2:8	-0.0138	-0.00153	-0.00091	-0.0015322	-0.001112	-0.001986		2:8	-0.006452	-0.004408	-0.0053472	-0.0044322	-0.0057374	-0.0014388
0:10:0	-0.0096	-0.003624	-0.006706	-0.009946	-0.008882	-0.007516		0:10:0	-0.010176	-0.003776	-0.006123	-0.00532032	-0.0035912	-0.0060306		5:5	-0.00156	0.011776	0.013924	0.0123346	0.0116072	0.012102		5:5	-0.003748	0.006326	0.00310916	0.003525	0.004906	0.001408		5:5	0.01218	0.02182	0.026862	0.0244542	0.027186	0.026942		5:5	0.014366	0.021284	0.0217957	0.0234776	0.020001	0.022714
0:10:0	-0.013	-0.005854	-0.005346	-0.007886	-0.005982	-0.007836		0:10:0	-0.012726	-0.007856	-0.007358	-0.00529332	-0.0068072	-0.0105016		5:5	-0.00526	0.009706	0.005424	0.0021796	0.0003552	-0.002118		5:5	-0.009128	0.001776	-0.00078854	-0.004174	0.000156	-0.004362		5:5	0.01068	0.02368	0.026392	0.0271242	0.024036	0.026572		5:5	0.015286	0.020754	0.0196807	0.0215136	0.021756	0.02234
0:10:0	-0.0243	-0.011524	-0.012966	-0.013125	-0.015832	-0.012776		0:10:0	-0.019336	-0.013476	-0.010947	-0.0119283	-0.0087682	-0.0152316		5:5	0.00354	0.023236	0.017064	0.0154966	0.0177272	0.015832		5:5	0.000582	0.016936	0.0127424	0.009823	0.008936	0.009038		5:5	0.01198	0.02403	0.022192	0.0245342	0.029536	0.021892		5:5	0.014386	0.019674	0.0233557	0.0212316	0.021416	0.026652
0:10:0	-0.0276	-0.015284	-0.014486	-0.013578	-0.015402	-0.014656		0:10:0	-0.026766	-0.017776	-0.016474	-0.0129093	-0.0133412	-0.0181376		5:5	0.00434	0.028646	0.024244	0.0266366	0.0240872	0.022112		5:5	0.007412	0.020756	0.0180342	0.012907	0.016586	0.010948		5:5	0.01208	0.02833	0.031842	0.0303442	0.033366	0.031422		5:5	0.020556	0.029764	0.0321747	0.0328475	0.031245	0.031369
0:10:0	-0.0217	-0.012554	-0.008816	-0.009686	-0.012232	-0.013746		0:10:0	-0.023156	-0.013436	-0.008157	-0.00703632	-0.0097192	-0.0103126		5:5	0.00184	0.022866	0.021594	0.0174416	0.0169872	0.015602		5:5	0.000882	0.015076	0.00921036	0.004403	0.008686	8e-06		5:5	0.03098	0.04553	0.045722	0.0442842	0.045816	0.045702		5:5	0.038286	0.039704	0.0405627	0.042348	0.040053	0.043014
0:0:10	0.00678	0.01111	0.00628	0.0026144	0.003883	0.009744		0:0:10	0.004768	0.001964	-0.00034952	-0.0025594	-0.005458	-0.002774		8:2	-0.0014	0.009624	0.009392	0.0096868	0.005576	0.006786		8:2	0.00028	0.007448	0.00974934	0.0080498	0.004452	0.00886		8:2	0.00966	0.017426	0.011646	0.0093786	0.0107656	0.015592		8:2	0.017254	0.012626	0.00253268	0.005107	0.001678	-0.001118
0:0:10	0.00218	0.00713	0.00403	-4.6e-06	-0.00196	0.007874		0:0:10	0.012798	0.006174	-0.00472832	-0.0056194	-0.010628	-0.011374		8:2	0.0124	0.025684	0.026842	0.0253128	0.028166	0.032376		8:2	0.01278	0.023948	0.0235373	0.0206418	0.023138	0.02415		8:2	0.00606	0.018216	0.012546	0.0100896	0.0065456	0.015292		8:2	0.008724	0.006606	-0.00035832	0.000856	-0.000411	-0.001618
0:0:10	0.01818	0.02548	0.01657	0.0124964	0.016751	0.026474		0:0:10	0.022318	0.018374	0.0105094	0.0036946	0.003272	-0.001524		8:2	0.0122	0.023934	0.026892	0.0235628	0.028596	0.029596		8:2	0.01184	0.021678	0.0230513	0.0215668	0.023206	0.03002		8:2	0.00016	0.014006	0.010006	0.0053646	0.0118256	0.016482		8:2	0.005404	0.008346	0.00163368	0.001763	-0.000922	-0.002088
0:0:10	0.02668	0.02716	0.0195	0.0147714	0.015471	0.027904		0:0:10	0.027408	0.013604	0.00391578	4.26e-05	-0.003498	-0.005754		8:2	0.013	0.031144	0.032252	0.0330648	0.032476	0.030186		8:2	0.01093	0.025228	0.0272133	0.0264028	0.026695	0.029658		8:2	-0.00334	0.018436	0.015986	0.0097706	0.0155856	0.024092		8:2	0.002724	0.003476	0.00263468	-7e-05	-0.001019	-0.003098
0:0:10	0.02538	0.03558	0.02749	0.0233374	0.023011	0.039984		0:0:10	0.029548	0.020094	0.0113906	0.0047426	0.001152	0.001426		8:2	0.0014	0.024314	0.026922	0.0267848	0.026626	0.030466		8:2	0.0071	0.024818	0.0257923	0.0266118	0.031443	0.02937		8:2	-0.01034	0.011846	0.008636	0.0038016	0.0058656	0.015342		8:2	-0.003266	0.001726	-0.00684172	-0.008347	-0.011207	-0.013578
4:4:2	0.02068	0.029354	0.033172	0.0321234	0.035216	0.032498		4:4:2	0.026704	0.0344	0.028798	0.0292794	0.02724	0.0288832		10:0	-0.02576	-0.00975	-0.00281	-0.0066218	-0.014888	-0.035114		10:0	-0.032944	-0.01019	-0.0036524	0.000389	-0.00117	2.8e-05		10:0	-0.01774	0.010296	0.00525	-4.3e-05	0.0057848	0.009436		10:0	0.004638	0.005684	-0.00113271	-0.002331	-0.008302	-0.003866
4:4:2	0.00798	0.007844	0.006972	0.0031034	0.005286	0.006858		4:4:2	0.011524	0.00568	0.006442	0.004487	0.004496	0.0022132		10:0	-0.02146	-0.00751	0.00674	0.0050982	-0.002618	-0.029484		10:0	-0.029914	-0.00313	0.0087286	0.012046	0.01654	0.010408		10:0	-0.01464	0.016596	0.00957	0.010049	0.0102248	0.016376		10:0	-0.002352	0.013414	-0.00241711	-0.001748	-0.002902	-0.003436
4:4:2	0.01768	0.030314	0.034122	0.0320134	0.033856	0.034418		4:4:2	0.015584	0.02333	0.024381	0.0278734	0.026793	0.0298022		10:0	-0.03686	-0.01459	-0.00158	0.0006822	-0.010438	-0.035914		10:0	-0.046284	-0.01194	0.0029746	0.008317	0.01388	0.008088		10:0	-0.01484	0.018696	0.01249	0.009111	0.0092848	0.017576		10:0	-0.004502	0.011594	0.00100269	-0.003163	-0.004792	-0.003216
4:4:2	0.01458	0.029394	0.034992	0.0288334	0.033136	0.030498		4:4:2	0.020734	0.0288	0.032271	0.0290003	0.033394	0.0348842		10:0	-0.04646	-0.02474	-0.00513	0.0005202	-0.010618	-0.039824		10:0	-0.058444	-0.0145	0.0029446	0.008061	0.0096	0.002978		10:0	-0.01284	0.021446	0.01684	0.012049	0.0156048	0.023036		10:0	0.001868	0.016844	0.00513569	0.002838	0.003358	0.001034
4:4:2	0.01638	0.036564	0.043682	0.0431034	0.043646	0.045108		4:4:2	0.022504	0.04107	0.040118	0.041897	0.046415	0.0446912		10:0	-0.03256	-0.00679	0.005	0.0056032	-0.005538	-0.042434		10:0	-0.049014	-0.00232	0.0124996	0.017747	0.01917	0.016668		10:0	-0.00574	0.027906	0.02624	0.020603	0.0241448	0.031296		10:0	0.011038	0.024874	0.0127607	0.009002	0.008271	0.007714
4:2:4	-0.00554	-0.001242	-0.003232	-0.0045448	-0.005376	-0.00202		4:2:4	-0.008744	-0.008056	-0.0073488	-0.00784538	-0.0092636	-0.0086932		0:10	-0.01374	-0.000804	0.001716	0.005331	0.0011462	-0.008412		0:10	-0.024342	-0.005036	0.0018068	0.0071674	0.009616	0.008874		0:10	0.00948	0.014922	0.011974	0.015304	0.01781	0.02099		0:10	0.004474	0.01054	0.0081638	0.0088178	0.011133	0.009968
4:2:4	-0.01904	-0.005802	-0.009502	-0.0082028	-0.009706	-0.00753		4:2:4	-0.013144	-0.007436	-0.0049798	-0.00796038	-0.0044956	-0.0077642		0:10	-0.02634	-0.008544	-0.004524	0.002446	-0.0001188	-0.013572		0:10	-0.023672	-0.003476	0.0008008	0.0035554	0.009586	0.002294		0:10	0.00028	0.010002	0.006384	0.010994	0.01009	0.00955		0:10	0.000204	0.00348	0.0031998	0.0050478	0.004531	0.004388
4:2:4	-0.01304	0.003598	-0.000602	-0.0037548	0.000304	0.00075		4:2:4	-0.013144	-0.005076	-0.0067408	-0.00654838	-0.0024316	-0.0075802		0:10	-0.01804	-0.002724	0.001336	0.004655	0.0032752	-0.007112		0:10	-0.015012	0.004094	0.0067788	0.0117864	0.010816	0.010194		0:10	0.01188	0.018372	0.014554	0.016334	0.01815	0.01691		0:10	0.005684	0.00938	0.0116178	0.0108518	0.00871	0.012628
4:2:4	-0.01224	0.005958	0.003388	0.0047152	0.001924	0.00422		4:2:4	-0.005164	0.003474	0.0028262	0.00124562	0.0030524	0.0004298		0:10	-0.02124	-0.000634	0.005296	0.010535	0.0036052	-0.006592		0:10	-0.016272	0.002414	0.0084638	0.0101064	0.013876	0.010104		0:10	0.00808	0.016912	0.016224	0.01421	0.01945	0.01841		0:10	0.004084	0.0122	0.0080768	0.0089818	0.012977	0.006758
4:2:4	-0.01374	0.005168	0.002018	0.0019052	0.003384	0.004		4:2:4	-0.000384	-0.000976	0.0005842	0.00216002	0.0010584	0.0021158		0:10	-0.01194	0.003276	0.006816	0.010553	0.0087652	-0.005952		0:10	-0.014492	0.004654	0.0094908	0.0123764	0.014256	0.015794		0:10	0.00828	0.017242	0.017214	0.018704	0.02229	0.01926		0:10	0.007144	0.01468	0.0162808	0.0165368	0.019629	0.018033
2:4:4	-0.0139	-0.008332	-0.011596	-0.0099274	-0.010304	-0.014742		2:4:4	-0.019512	-0.014352	-0.0143724	-0.0118575	-0.0076494	-0.012386
2:4:4	-0.0249	-0.017942	-0.018846	-0.0185874	-0.018374	-0.017622		2:4:4	-0.024212	-0.017992	-0.0177124	-0.0169515	-0.0157194	-0.020336
2:4:4	-0.0295	-0.023262	-0.022296	-0.0212874	-0.024134	-0.021262		2:4:4	-0.024692	-0.020322	-0.0176894	-0.0191895	-0.0171284	-0.020128
2:4:4	-0.0358	-0.023562	-0.024806	-0.0242864	-0.025594	-0.027102		2:4:4	-0.026232	-0.022692	-0.0261534	-0.0231945	-0.0251824	-0.023315
2:4:4	-0.0295	-0.020082	-0.018216	-0.0237684	-0.021094	-0.022062		2:4:4	-0.026132	-0.022822	-0.0238834	-0.0211525	-0.0167194	-0.023821

## Sheet: Fig. 5
Fig. 5c and 5d								Fig. 5f
T1-P/G		-0.00485469	-0.00414729	-0.00342214	0.00480826	0.00761586			Thin					Middle					Thick
N1-P/G		0.0676325	0.0739623	0.0787698	0.0913744	0.0948121		6	-0.01975	0.047851	-0.00751	-0.00128	-0.01932	-0.00929	0.00183	-0.00104	0.009982	-0.00149	0.006246	-0.0054	0.016432	-0.01367	-0.0036
P/G		0.0822455	0.0993279	0.109395	0.124989	0.131713		5	0.055	0.070512	0.062432	0.067889	0.060471	0.003566	0.012977	0.026097	0.025587	0.134869	0.064379	0.056615	0.087873	0.059629	0.06852
P-P/G		0.891036	0.959958	1.01302	1.05573	1.08025		4	0.23127	0.212713	0.248829	0.255865	0.244553	0.085127	0.079995	0.100616	0.103281	0.188252	0.06329	0.054872	0.072594	0.047277	0.06015
T2-P/G		0.505372	0.566006	0.593659	0.616873	0.628543		3	0.509277	0.425857	0.522112	0.52419	0.525575	0.227239	0.223174	0.229076	0.234666	0.219936	0.081494	0.071701	0.080757	0.060136	0.077078
N2-P/G		0.721439	0.766597	0.789177	0.816999	0.84461		2	0.563563	0.5601	0.579292	0.577585	0.568657	0.494112	0.469357	0.480008	0.476828	0.463932	0.155101	0.14545	0.156712	0.132455	0.14298
P/G		-0.00168944	-0.00106266	-0.000592585	0.00161536	0.00172932		1	0.995573	1	0.980883	0.983059	0.960998	0.889759	0.874348	0.875975	0.876345	0.855732	0.483222	0.4705	0.476184	0.45426	0.4502
T1-P/G		0.0318286	0.033117	0.0336314	0.0370185	0.0381628
T2-P/G		0.0510734	0.0546314	0.0575785	0.0623759	0.0640283
N1-P/G		0.0997828	0.109881	0.116433	0.123931	0.127758
N2-P/G		0.174142	0.182009	0.187105	0.194354	0.1982
P-P/G		0.893965	0.972533	1.01916	1.03989	1.07445
P-P/G		0.00916498	0.0211257	-0.00632078	0.028812	-0.00747236
N2-P/G		0.0021189	0.000518404	-0.00353748	0.000463753	0.000436428
N1-P/G		0.0886003	0.101787	0.10701	0.119708	0.126786
T2-P/G		0.123007	0.144184	0.15531	0.170374	0.178724
T1-P/G		0.41646	0.468768	0.489848	0.510498	0.524161
P/G		0.936777	0.999079	1.01161	1.02301	1.02953

## Sheet: Supplementary Fig. 4
	GO	rGO	PDA	PDA-rGO
99.6		182.3	-88.5	4.41
101		182.6	-88.3	4.42
101		183.07	-87.9	4.37
102		183.71	-87.2	4.45
103		184.39	-86.3	4.63
104		184.87	-85.8	4.79
105		184.31	-87.1	4.63
106		183.3	-89.2	4.27
107		182.46	-90.89	3.69
108		182.11	-91.61	2.9
109		182.27	-91.32	1.9
110		182.48	-91.14	1.42
111		182.77	-91.13	1.46
112		183.05	-91.13	1.72
113		183.2	-90.94	2.03
114		183.19	-90.25	2.56
115		183.16	-89.9	2.8
116		183.16	-90.35	2.44
117		183.11	-91.11	1.86
118		182.89	-91.58	1.56
119		182.11	-90.93	2.19
120		181.59	-90.52	2.75
121		181.86	-90.85	2.88
122		182.77	-91.8	2.64
123		183.76	-92.89	2.26
124		183.73	-93.5	2.04
125		183.24	-93.86	1.86
126		182.7	-94.05	1.69
127		182.3	-94.13	1.47
128		182.02	-94.14	1.18
128		181.66	-94.23	0.392
129		181.25	-94.36	-0.88
130		180.876	-94.4	-2.03
131		180.615	-94.19	-2.57
132		180.473	-93.46	-2.24
133		180.534	-92.98	-1.68
134		180.968	-92.72	-0.605
135		181.46	-92.72	0.511
136		181.64	-93.02	1.1
137		181.04	-93.91	0.469
138		180.515	-94.81	-0.105
139		180.368	-95.63	-0.108
140		180.526	-96.29	0.281
141		180.797	-96.68	0.634
142		181.06	-96.28	0.316
143		181.24	-95.78	-0.253
144		181.18	-95.94	-0.871
145		180.85	-96.86	-1.45
146		180.388	-98.27	-1.95
147		180.648	-98.38	-2
148		181.47	-97.48	-1.71
149		182.13	-96.6	-1.36
150		182.19	-96.32	-1.09
151		181.45	-96.77	-0.853
152		180.992	-97.2	-0.875
153		180.81	-97.75	-1.23
154		180.777	-98.25	-1.71
155		180.864	-98.51	-2.14
155		181.3	-98.2	-2.45
156		181.34	-98.22	-2.8
157		180.456	-99.079	-3.52
158		179.239	-100.266	-4.23
159		178.4	-101.19	-4.4
160		178.83	-101.2	-3.06
161		179.664	-100.759	-1.54
162		180.238	-100.063	-0.969
163		180.506	-99.27	-1.3
164		180.605	-98.61	-2.05
165		180.937	-98.78	-2
166		181.4	-99.582	-1.36
167		181.42	-100.166	-1.16
168		180.732	-100.219	-1.74
169		179.336	-99.698	-3.11
170		178.9	-99.592	-3.86
171		180.116	-100.356	-3.82
172		181.28	-101.08	-3.57
173		181.66	-101.38	-3.38
174		180.969	-101.15	-3.35
175		180.39	-100.861	-2.98
176		180.218	-100.506	-1.77
177		180.224	-100.195	-0.521
178		180.288	-99.995	0.153
179		180.368	-99.9505	-0.245
180		180.329	-100.196	-1.05
181		179.987	-100.929	-1.62
182		179.547	-101.8	-1.98
182		179.306	-102.32	-2.17
183		179.717	-101.77	-2.22
184		180.594	-100.422	-2.18
185		180.852	-99.9237	-2.17
186		180.4	-100.422	-2.23
187		179.471	-101.54	-2.37
188		178.79	-102.09	-2.72
189		178.42	-101.4	-3.6
190		178.3	-100.962	-4.16
191		178.57	-101.05	-4.2
192		179.168	-101.63	-3.78
193		179.622	-102.12	-3.33
194		179.782	-102.34	-2.7
195		179.84	-102.48	-2.27
196		179.796	-102.67	-2.28
197		179.661	-102.92	-2.79
198		179.551	-103.04	-3.28
199		179.643	-102.74	-3.17
200		179.788	-102.26	-2.85
201		179.859	-101.65	-2.61
202		179.773	-100.949	-2.64
203		179.61	-100.364	-2.87
204		179.668	-100.82	-3.01
205		179.915	-102.05	-3.08
206		180.287	-103.1	-3.06
207		180.732	-102.92	-2.96
208		181.35	-100.782	-2.67
209		181.59	-99.628	-2.68
209		181.39	-99.64	-3.24
210		180.927	-100.38	-3.96
211		180.41	-101.32	-4.24
212		179.636	-102.93	-3.55
213		179.182	-103.92	-3.05
214		179.216	-103.86	-3.05
215		179.604	-103.09	-3.37
216		180.131	-102.18	-3.68
217		180.893	-101.38	-3.67
218		181.49	-100.779	-3.49
219		181.51	-100.627	-3.24
220		181.03	-100.885	-2.95
221		180.3	-101.35	-2.64
222		180.003	-101.5	-2.24
223		180.03	-101.4	-1.82
224		180.152	-101.04	-1.48
225		180.325	-100.371	-1.23
226		180.559	-99.378	-1.07
227		180.761	-99.019	-1.26
228		180.958	-99.816	-2.21
229		181.04	-100.65	-3.06
230		180.922	-101.14	-3.47
231		180.55	-101.23	-3.36
232		180.275	-101.18	-3.18
233		180.3	-100.571	-2.83
234		180.363	-100.093	-2.54
235		180.267	-100.36	-2.48
236		179.875	-101.81	-2.78
236		179.525	-103.2	-3.17
237		179.542	-103.28	-3.39
238		179.758	-102.71	-3.51
239		180.073	-102.02	-3.55
240		180.402	-101.7	-3.52
241		180.685	-101.75	-3.44
242		180.685	-102.11	-3.38
243		180.414	-102.77	-3.35
244		180.035	-103.47	-3.28
245		179.762	-103.89	-3.02
246		179.561	-103.81	-2.29
247		179.71	-103.58	-1.96
248		180.564	-103.12	-2.28
249		181.66	-102.54	-2.94
250		182.18	-102.01	-3.39
251		181.31	-101.57	-3.5
252		180.567	-101.25	-3.41
253		180.37	-101.03	-3.01
254		180.554	-100.891	-2.44
255		180.686	-100.851	-1.99
256		180.203	-100.932	-2
257		179.651	-101.12	-2.2
258		179.425	-101.5	-2.51
259		179.55	-102.02	-2.86
260		179.875	-102.51	-3.17
261		180.012	-102.48	-3.25
262		180.006	-102.07	-3.14
263		180.188	-101.6	-2.86
263		180.726	-101.13	-2.36
264		181.58	-100.658	-1.66
265		181.81	-100.377	-1.33
266		180.976	-100.413	-1.64
267		180.14	-100.478	-1.96
268		179.526	-100.516	-2.07
269		179.14	-100.533	-1.98
270		179	-100.583	-2.04
271		179.347	-100.714	-2.62
272		179.718	-100.803	-3.15
273		179.818	-100.735	-3.3
274		179.542	-100.487	-2.97
275		179.31	-100.327	-2.49
276	3.21	179.887	-100.563	-2.16
277	4.57	180.712	-101.01	-1.97
278	2.71	181.23	-101.67	-1.99
279		181.07	-102.51	-2.24
280		180.4	-103.38	-2.68
281		180.437	-103.12	-2.85
282		181.12	-101.85	-2.82
283		181.82	-100.489	-2.6
284		181.95	-99.827	-2.16
285		181.16	-100.179	-1.22
286		180.788	-100.405	-0.917
287	0.903	181.07	-100.541	-1.63
288	0.694	181.47	-100.58	-2.54
289		181.51	-100.468	-2.96
290		180.831	-100.078	-2.53
290		180.427	-99.764	-2.03
291		180.803	-99.548	-1.6
292	0.0535	181.5	-99.452	-1.3
293		182.09	-99.647	-1.31
294		182.26	-100.436	-1.82
295		182.07	-101.12	-2.45
296		181.58	-100.579	-2.58
297		180.951	-99.225	-2.35
298		180.478	-97.79	-1.95
299		180.581	-97.19	-1.61
300		181.41	-97.54	-1.32
301		181.84	-97.86	-1.16
302		181.78	-98.12	-1.11
303	0.385	181.47	-98.36	-1.19
304	0.0445	181.31	-98.62	-1.44
305		181.36	-99.194	-2.22
306	0.197	181.45	-99.546	-2.7
307	0.638	181.72	-99.411	-2.64
308		182	-99.075	-2.3
309		181.92	-99.036	-2.1
310		180.734	-99.844	-2.4
311		180.006	-100.474	-2.64
312		180.785	-100.403	-2.58
313		182.5	-99.843	-2.3
314	4.79	184.07	-99.231	-1.91
315	10.6	183.96	-99.152	-1.52
316	12.3	182.88	-99.371	-1.19
317	9.44	182.05	-99.38	-1.02
317	5.42	181.57	-99.163	-1.02
318	2.92	181.43	-98.88	-1.1
319	2.13	181.55	-98.9	-1.06
320	1.91	182.16	-99.282	-0.796
321	2.73	182.45	-99.694	-0.629
322	4.01	182.1	-100.243	-0.614
323	5.37	181.32	-100.847	-0.725
324	6.81	180.995	-101.16	-0.869
325	7.96	181.71	-100.891	-1.3
326	8.27	182.37	-100.655	-1.51
327	7.96	182.89	-100.61	-1.31
328	7.29	183.27	-100.661	-0.782
329	6.56	183.55	-100.489	-0.294
330	6.19	183.82	-99.377	-0.102
331	7.15	183.95	-98.34	-0.0323
332	8.94	183.76	-97.86	-0.0961
333	9.85	183.31	-98.03	-0.24
334	7.78	182.82	-98.75	-0.353
335	1.51	182.77	-100.227	-0.169
336		183	-102.04	0.211
337		183.14	-102.96	0.537
338		183.1	-102.64	0.768
339		182.92	-101.38	0.907
340		182.71	-100.629	0.922
341	0.105	182.23	-100.842	0.671
342	2.75	182.01	-101.02	0.445
343	4.91	182.29	-100.908	0.296
344	5.43	183	-100.58	0.214
344	3.39	183.5	-100.538	0.135
345	0.654	183.54	-101.43	0.000407
346		183.51	-102.04	-0.0455
347		183.42	-101.84	0.131
348		183.32	-100.979	0.463
349		183.25	-100.241	0.69
350	5.74	183.34	-100.817	0.306
351	11.1	183.47	-101.66	-0.158
352	13.3	183.53	-102.12	-0.274
353	13.5	183.49	-102.06	-0.000277
354	12.8	183.37	-101.62	0.423
355	9	183.2	-101.13	0.266
356	6.92	182.98	-100.603	-0.409
357	8.75	183	-100.407	-0.72
358	12.1	183.43	-100.717	-0.305
359	13.9	184.2	-101.43	0.719
360	11.9	184.48	-101.84	1.22
361	9.7	183.6	-101.92	0.69
362	8.2	182.91	-101.84	0.141
363	7	182.64	-101.36	-0.323
364	5.64	182.78	-100.595	-0.669
365	3.89	183.15	-100.224	-0.847
366	3.03	184.2	-101.45	-0.778
367	3.28	185.05	-102.43	-0.529
368	4.24	185.31	-102.37	0.0842
369	5.8	184.99	-101.4	0.912
370	8.06	184.39	-100.363	1.54
371	11.4	183.81	-100.53	1.12
371	13.2	183.36	-101.28	0.284
372	12.7	183.1	-102.04	-0.23
373	11.5	183.05	-102.7	-0.27
374	11.6	183.18	-103.21	0.0599
375	14.2	183.46	-103.46	0.467
376	15.7	183.93	-103.52	1.01
377	16.1	184.29	-103.21	1.36
378	15.4	184.44	-102.04	1.35
379	13.1	184.43	-100.282	1.06
380	7.9	184.36	-99.498	0.88
381	3.98	184.15	-101.05	0.913
382	4.76	183.94	-102.4	0.955
383	7.88	183.78	-103.15	0.981
384	10.4	183.67	-103.31	1.01
385	9.73	183.6	-103.21	1.09
386	6.95	183.56	-103.04	1.28
387	7.22	183.51	-102.84	1.46
388	10	183.49	-102.62	1.54
389	12.6	183.48	-102.34	1.54
390	11.9	183.5	-101.91	1.52
391	6.23	183.57	-101.03	1.55
392	4.19	183.67	-99.9109	1.65
393	7.55	183.71	-99.443	1.94
394	12	183.66	-99.815	2.43
395	13.8	183.6	-100.653	2.99
396	10.6	183.78	-100.94	3.23
397	9.02	184.74	-99.694	2.72
398	12.8	185.24	-99.154	2.41
398	17.6	184.99	-99.718	2.46
399	19.2	184.3	-100.96	2.7
400	14.9	183.86	-102.01	2.8
401	9.27	184.06	-102.88	2.47
402	7.93	184.29	-103.16	2.2
403	9.27	184.4	-102.22	2.17
404	12.1	184.41	-100.689	2.31
405	15.6	184.4	-99.566	2.49
406	19.4	184.42	-99.9124	2.6
407	20.7	184.42	-100.911	2.69
408	19.9	184.39	-101.47	2.87
409	17.8	184.33	-101.63	3.1
410	14.2	184.28	-101.67	3.24
411	7.77	184.29	-101.98	3.08
412	4.78	184.37	-102.59	2.57
413	7.04	184.52	-102.62	2.62
414	11.3	184.8	-101.85	3.47
415	16.8	185.03	-100.862	4.53
416	23.6	184.91	-100.375	5.02
417	28.7	184.1	-100.55	4.72
418	28.8	183.68	-100.931	4.18
419	26.4	183.93	-101.97	2.96
420	23.3	184.43	-102.93	1.81
421	20.4	184.8	-102.92	1.6
422	17.7	184.93	-101.2	2.95
423	13.6	184.77	-99.633	4.44
424	9.27	184.18	-99.342	5.34
425	7.22	183.52	-99.69	5.82
425	8.63	183.17	-100.136	5.99
426	13	183.43	-100.304	5.9
427	15.9	184.1	-100.224	5.54
428	16.3	184.56	-99.801	4.88
429	16	184.86	-99.132	4
430	15	184.91	-98.69	3.35
431	13.3	184.61	-98.91	3.31
432	12.5	183.83	-99.9408	4.02
433	15.8	183.54	-100.623	4.45
434	18.6	184.16	-100.78	4.53
435	18.3	184.72	-100.863	4.52
436	15.1	184.6	-101.12	4.58
437	11.1	183.66	-101.58	4.79
438	7.62	182.89	-101.91	4.8
439	5.44	182.38	-102.27	4.12
440	6.48	182.2	-102.43	3.52
441	10.5	182.59	-102.05	3.52
442	15.4	183.57	-101.1	4.24
443	16.8	184.56	-100.125	5.11
444	13.1	184.65	-100.165	5.24
445	10.2	184.33	-100.552	5.08
446	8.51	183.85	-100.699	4.93
447	7.77	183.36	-100.423	4.91
448	7.62	182.97	-99.9217	4.97
449	9.48	183.31	-99.9363	4.97
450	11.1	184.55	-100.521	4.91
451	11.4	185.29	-101.04	4.82
452	11.3	184.95	-101.21	4.68
452	12	183.72	-101.09	4.52
453	14.8	182.86	-101.18	4.49
454	15.7	182.64	-102.06	4.9
455	12.1	182.54	-102.55	5.1
456	7.01	182.57	-102.22	4.82
457	3.41	182.65	-101.39	4.23
458	3.66	182.6	-100.796	3.75
459	7.13	182.11	-101.08	3.72
460	10.6	181.67	-101.53	3.84
461	13.7	181.66	-101.68	4.11
462	15.2	181.94	-101.59	4.39
463	13.4	182.19	-101.48	4.46
464	7.14	182	-101.63	3.98
465	6.15	181.48	-101.99	3.08
466	13.9	181.31	-102.11	2.69
467	21.3	181.51	-101.98	2.83
468	24.3	181.87	-101.73	3.2
469	22.2	182.1	-101.5	3.36
470	18.2	182.19	-101.29	3.2
471	11.9	182.22	-101.05	3.2
472	5.17	182.16	-100.867	3.5
473		182.06	-100.643	3.84
474		181.94	-100.186	3.98
475		181.8	-99.257	3.84
476		181.76	-98.81	3.62
477		182.19	-99.274	3.66
478	6.5	182.48	-100.24	3.48
479	12.1	182.02	-101.62	2.51
479	15.2	180.586	-103.33	0.559
480	17.4	178.84	-104.88	-1.66
481	19.1	177.86	-105.21	-3.01
482	19	177.4	-104.86	-3.7
483	17.1	177.29	-104.46	-3.76
484	14	177.43	-104.31	-3.2
485	10.6	177.76	-104.47	-2.19
486	5.88	177.82	-105.14	-1.9
487	1.74	177.54	-106.67	-2.57
488		177.32	-107.61	-3.14
489		177.23	-107.25	-3.35
490		177.28	-105.85	-3.24
491	5.46	177.43	-104.93	-3.02
492	14.9	178	-105.31	-2.21
493	19.5	178.31	-105.77	-1.85
494	19.6	178.15	-106.33	-2.43
495	15.6	177.63	-106.77	-3.62
496	8.35	177.02	-106.71	-4.64
497		176.38	-105.57	-4.85
498		175.96	-104.08	-4.7
499		176.03	-102.88	-4.5
500	2.19	176.46	-101.98	-4.33
501	6.86	176.95	-101.31	-4.33
502	12.2	177.17	-100.856	-4.68
503	14.6	177.12	-100.572	-5.35
504	11.5	177.48	-99.753	-5.32
505	6.99	178.34	-98.36	-4.41
506	2.24	179.218	-96.7	-3.46
506		179.398	-95.34	-3.43
507		178.22	-95.08	-4.8
508		178.45	-92.3	-5.64
509		179.715	-89.6	-5.82
510		182.26	-83.1	-5.69
511		185.34	-72.1	-5.48
512	0.897	188.67	-56.7	-5.26
513	5.32	196.2	-31.2	-4.76
514	11.5	215.6	14	-3.34
515	14.4	236.7	67	-1.87
516	13	256.3	130	-0.821
517	9.53	271.6	197	-0.379
518	7.9	279.5	250	-0.424
519	11.1	269.5	242	-0.861
520	13.1	246.5	188	-1.62
521	12.2	225	126	-2.54
522	10.4	208.1	64	-3.63
523	10	195.4	6	-4.71
524	12.6	186.18	-37.3	-5.25
525	13.4	183.5	-56.5	-4.45
526	10.8	181.13	-71.5	-4.07
527	6.68	178.93	-81.2	-4.35
528	1.24	177.06	-87.3	-4.98
529		175.82	-91.91	-5.58
530		175.52	-95.22	-6.13
531		175.47	-97.63	-6.41
532		175.63	-99.064	-6.26
533		175.71	-100.112	-5.92
533		175.22	-101.44	-5.67
534		173.85	-103.44	-5.65
535		172.4	-105.49	-5.72
536		172.79	-106.47	-5.5
537		174.25	-106.66	-5.14
538		175.38	-106.26	-4.85
539		175.35	-105.32	-4.74
540		174.25	-103.95	-4.83
541		173.53	-103.83	-5.09
542		173.31	-105.6	-5.67
543	2.78	173.17	-107.4	-6.2
544	3.67	173.04	-108.87	-6.62
545	1.82	172.91	-109.97	-6.92
546		172.84	-110.7	-7.02
547		172.84	-110.9	-6.74
548		172.91	-110.9	-6.38
549	3.11	173.07	-111	-5.94
550	11.6	173.26	-111.2	-5.51
551	10.8	173.38	-111.3	-5.24
552	0.42	173.37	-110.9	-5.25
553		173.2	-110.4	-5.45
554		172.75	-110.4	-5.77
555	0.491	172.14	-110.7	-6.13
556		171.64	-111.4	-6.45
557		171.5	-112.4	-6.62
558		171.73	-113.8	-6.63
559		172.01	-114.2	-6.08
559		172.42	-113.4	-4.65
560		172.67	-112.5	-3.52
561	1.66	172.49	-111.8	-3.62
562	4.07	171.81	-111.4	-5.11
563	8.13	171.43	-111.1	-6.14
564	10.6	171.59	-111.1	-6.1
565	8.41	171.91	-111.1	-5.94
566	2.78	172.39	-111.3	-6.02
567		172.9	-111.6	-6.32
568		173.18	-112.1	-6.5
569		172.84	-113.1	-6.02
570		172.31	-113.9	-5.52
571		171.85	-113.9	-5.63
572		171.53	-113.2	-6.24
573		171.47	-112.4	-6.99
574		171.82	-112.1	-7.47
575		172.59	-112.3	-7.63
576		173	-112.6	-7.39
577	4.86	173.03	-112.8	-6.65
578	7.94	172.84	-113	-5.82
579	7.92	172.5	-113.1	-5.28
580	7.93	171.87	-112.9	-5.05
581	11.5	171.72	-113	-4.91
582	14.9	172.52	-113.8	-4.75
583	14.6	173.26	-114.4	-4.74
584	10.4	173.34	-114.1	-5.19
585	5.12	172.74	-112.9	-6.04
586	2.89	172.19	-111.9	-6.66
586	4.25	172.54	-112.7	-6.12
587	4.16	172.99	-113.7	-5.42
588	2.22	173.07	-113.7	-5.06
589		172.76	-112.8	-5.12
590		172.25	-111.8	-5.46
591		171.81	-111.6	-5.93
592		171.49	-112.2	-6.51
593		171.49	-112.5	-6.75
594		171.87	-112.5	-6.6
595		172.39	-112.4	-6.33
596		172.74	-112.3	-6.26
597	0.396	172.88	-112.1	-6.55
598	8.91	173.01	-112.2	-6.63
599	17	173.1	-113.1	-6.69
600	19.8	173.25	-113.8	-6.47
601	17.3	173.69	-113.4	-5.46
602	12.9	174.4	-112.1	-3.66
603	11.6	174.73	-110.9	-2.48
604	13.3	173.44	-111.2	-3.96
605	11.7	172.1	-111.8	-5.7
606	5.92	171.6	-111.9	-6.33
607		171.96	-111.5	-5.82
608		172.65	-111.2	-5.06
609	1.56	172.96	-111.7	-5.35
610	3.61	172.91	-112.9	-6.48
611	1.87	172.93	-113.1	-6.69
612		173.04	-112	-5.82
613		173.13	-110.7	-4.67
613		173.03	-110.3	-4.27
614		172.58	-111.1	-4.94
615	3.39	172.42	-111.5	-5.4
616	10.2	172.66	-110.9	-5.61
617	10.5	172.99	-110.3	-5.71
618	4.51	173.3	-110.7	-5.75
619		173.58	-112.2	-5.75
620		173.59	-113.2	-5.73
621		172.59	-112.5	-5.91
622		171.72	-111.5	-5.93
623	3.06	171.7	-110.7	-5.4
624	6.25	172.43	-110.3	-4.46
625	6.37	173.31	-110	-3.63
626	0.945	173.6	-109.95	-3.63
627		173.43	-109.85	-4.23
628		173.58	-109.22	-4.18
629		174.06	-108.07	-3.5
630		174.77	-106.84	-2.5
631	2.37	175.74	-105.92	-1.5
632	4.96	177.2	-105.35	-0.445
633	7.69	177.88	-105.17	0.347
634	10.3	177.28	-105.48	1.02
635	13.8	176.73	-105.79	1.47
636	17.8	177.04	-105.79	1.49
637	20.4	178.17	-105.48	1.16
638	18.6	178.99	-105.33	0.941
639	12.4	178.61	-106.11	1.36
640	7.79	177.91	-106.8	1.71
640	5.29	176.99	-106.86	1.48
641	3.69	176.11	-106.38	0.872
642	1.18	175.77	-105.69	0.407
643		176.57	-105.04	0.674
644		178.09	-104.56	1.43
645		178.53	-104.6	1.67
646	3.5	177.96	-105.1	1.42
647	8.57	177.14	-105.58	0.954
648	14.2	176.63	-105.64	0.428
649	17.5	176.45	-105.22	-0.22
650	12.8	176.52	-105.05	-0.466
651	7.3	177.1	-105.44	-0.0619
652	4.96	177.61	-105.72	0.383
653	5.1	177.82	-105.54	0.78
654	6.03	177.81	-105.03	1.09
655	6.47	177.88	-104.63	1.18
656	6.58	178.35	-104.56	0.695
657	5.12	178.66	-104.72	0.345
658	1.59	178.37	-105.28	0.644
659		177.8	-105.92	1.31
660		177.43	-106.11	1.89
661		177.66	-105.43	2.03
662		178.27	-104.3	1.8
663		178.55	-104.31	1.33
664		178.54	-105.23	0.656
665		178.45	-105.75	0.171
666		178.39	-104.96	0.115
667		178.36	-103.04	0.452
667		178.35	-101.99	0.727
668		178.43	-102.6	0.916
669	2.1	178.46	-103.15	1.1
670	7	178.43	-103.53	1.3
671	10.1	178.33	-103.83	1.47
672	10.1	178.14	-104.13	1.48
673	7.53	177.77	-104.39	1.21
674	4.4	177.56	-104.67	1.05
675	0.184	177.76	-105.22	1.32
676		178.11	-105.78	1.73
677		178.34	-106	2.06
678	3.81	178.33	-105.74	2.2
679	6.16	178.15	-105.23	2.12
680	3.21	177.93	-105.04	1.61
681	0.167	177.69	-105.06	0.815
682		177.59	-105	0.485
683		177.65	-104.8	0.905
684		177.87	-104.48	1.74
685		178.29	-103.93	2.19
686	6.21	179.238	-102.52	2.07
687	2.03	179.788	-102.06	1.87
688		179.832	-103.3	1.61
689		179.586	-104.88	1.29
690		179.125	-105.54	0.813
691	6.54	178.46	-104.94	0.167
692	7.31	177.94	-104.29	-0.284
693		178.01	-104.89	-0.124
694		178.16	-105.58	0.218
694		178.07	-105.42	0.533
695		177.71	-104.42	0.756
696		177.26	-103.34	0.922
697		176.95	-103.19	1.09
698		176.86	-103.95	1.26
699		177.17	-104.49	1.23
700		178.01	-104.82	0.884
701	0.32	178.79	-105.06	0.667
702		178.84	-105.4	1.22
703		177.96	-105.93	2.9
704	2.12	177.34	-106.08	3.56
705	4.59	177.01	-105.3	2.33
706	0.531	176.89	-104.71	1.1
707		177.04	-104.92	0.515
708		177.4	-105.7	0.512
709		177.85	-106.21	0.668
710		178.41	-105.78	0.725
711		178.88	-105.07	0.896
712		179.124	-104.43	1.54
713	0.0139	179.2	-103.92	2.4
714		179.231	-103.62	2.93
715		179.303	-103.59	2.77
716		179.371	-103.81	2.09
717		179.082	-104.15	1.99
718		178.4	-104.71	2.47
719		177.85	-105.1	2.82
720		177.71	-105.07	2.7
721	1.14	177.85	-104.76	2.24
721	2.11	177.74	-104.69	1.87
722	1.84	176.86	-105.1	1.75
723	1.9	176.57	-105.41	1.49
724	2.1	177.57	-105.49	0.75
725	2.35	178.9	-105.45	0.0374
726	2.74	179.626	-105.29	-0.0824
727	2.89	179.398	-105.03	0.603
728	0.491	178.89	-104.85	1.48
729		178.78	-105.29	2
730		178.83	-105.78	2.28
731		178.93	-105.73	2.33
732	0.906	178.99	-105.07	2.18
733	3.57	178.93	-104.21	1.94
734		178.57	-103.83	1.85
735		177.82	-104.07	1.94
736		177.31	-104.32	2
737	2.42	177.07	-104.57	2.02
738	1.4	177.04	-104.71	2.07
739		177.27	-104.69	2.29
740		177.76	-104.54	2.71
741		178.18	-104.42	2.79
742		178.44	-104.18	1.74
743		178.61	-104.17	0.99
744		178.7	-104.7	1.32
745		178.74	-105.51	2.36
746		178.82	-106.09	3.17
747		179.068	-106.06	2.96
748	1.9	179.246	-105.75	2.31
748	7.1	178.92	-105.52	2.25
749	9.62	178.31	-105.35	2.62
750	7.06	177.9	-105.38	2.98
751	0.957	178.02	-105.72	3.06
752		178.53	-106.25	2.89
753		178.78	-106.18	2.65
754		178.59	-105.06	2.21
755		178.4	-104.04	1.9
756	3.07	178.2	-102.95	1.89
757	4.84	178.04	-102.11	1.96
758	0.0153	178.07	-102.06	1.76
759		178.44	-103.14	1.08
760		178.57	-104.3	0.603
761		177.83	-105.38	0.73
762		177.12	-106.12	1.03
763		177.28	-106.1	1.19
764		178.33	-105.41	1.14
765		179.396	-104.76	1.09
766		179.277	-105.19	1.3
767		178.34	-106.22	1.66
768		178	-106.16	1.75
769		178.32	-104.91	1.53
770	0.861	178.75	-103.65	1.2
771		178.7	-103.68	0.886
772		178.07	-105.29	0.573
773		177.69	-106.22	0.433
774		177.62	-106.06	0.459
775		177.71	-105.72	0.67
775		178.05	-105.43	1.25
776		178.53	-105.17	2.01
777		178.85	-104.78	2.44
778		178.87	-104.09	2.19
779	3.04	178.82	-103.46	1.91
780	6.94	178.84	-102.98	2.13
781	6.57	178.9	-102.73	2.54
782		178.99	-102.93	2.75
783		179.109	-103.61	2.59
784		179.148	-104.5	2.23
785		178.79	-105.01	2.05
786		178.04	-105.11	2.05
787		177.75	-104.96	2.04
788	1.85	178.21	-104.42	1.98
789	2.27	178.92	-103.83	1.91
790		179.173	-103.58	1.95
791		178.83	-103.69	2.14
792		178.55	-104.04	2.26
793	3.72	178.35	-105.05	2.3
794	7.39	178.26	-105.81	2.28
795	5.32	178.43	-105.72	2.15
796	0.437	178.74	-105.01	1.94
797		178.81	-104.49	1.65
798		178.24	-104.77	1.26
799		177.59	-105.32	0.905
800		177.63	-105.48	0.627
801		178.09	-105.39	0.471
802		178.29	-105.29	0.57
802		177.8	-105.38	1
803		176.88	-105.56	1.65
804		176.78	-105.31	1.96
805		178.03	-104.22	1.71
806		178.91	-103.56	1.66
807		179.103	-103.78	2.05
808	0.698	178.91	-104.34	2.57
809	2.4	178.72	-104.34	2.8
810	2.79	178.54	-103.41	2.67
811	0.533	178.44	-103.12	2.39
812		178.5	-104.7	1.94
813		178.59	-106.38	1.46
814		178.64	-107.2	0.881
815		178.65	-107.1	0.317
816		178.62	-106.54	0.0522
817		178.58	-105.87	0.439
818		178.5	-105.31	1.22
819		178.28	-105.47	1.62
820		177.96	-106.23	1.68
821		177.78	-106.84	1.6
822	0.612	177.94	-106.78	1.46
823	6.32	178.4	-106.11	1.29
824	3.89	178.81	-105.49	1.35
825		179.354	-104.64	1.92
826		179.578	-104.32	2.33
827		179.228	-105.05	2.48
828		178.68	-106.08	2.48
829		178.37	-106.47	2.47
829		178.43	-105.96	2.48
830		178.53	-105.21	2.42
831		178.18	-104.24	1.97
832		177.89	-103.6	1.55
833		178.23	-104.06	1.53
834		179.103	-105.4	1.88
835		179.96	-106.63	2.26
836		180.159	-106.58	2.27
837		179.714	-105.35	1.94
838		179.284	-104.84	1.82
839		178.83	-105.13	1.89
840		178.52	-105.61	2.1
841		178.46	-106.17	2.5
842		178.63	-106.72	3.02
843		178.98	-106.91	3.37
844		179.815	-106.69	3.44
845		180.231	-106.25	3.34
846		179.825	-105.28	2.94
847		179.118	-104.34	2.52
848		178.5	-104.05	2.38
849		178.14	-104.52	2.57
850		178	-105	2.77
851		178.18	-104.56	2.49
852		178.5	-103.69	2.01
853		178.72	-103.02	1.79
854		178.8	-102.63	1.87
855		178.78	-102.66	2.25
856		178.65	-103.34	2.99
856		178.41	-104.68	4.16
857		178.51	-105.36	4.56
858		179.448	-104.89	3.39
859		180.034	-104.54	2.48
860		179.757	-104.73	2.35
861		179.028	-105.24	2.66
862		178.56	-105.61	2.79
863		178.57	-105.72	2.48
864	0.0976	178.83	-105.62	2.37
865		179.514	-105.32	3.09
866		180.127	-104.87	3.97
867		180.094	-104.22	4.48
868		179.417	-103.48	4.52
869		178.63	-102.94	4.3
870		178.4	-103	4.11
871		178.71	-103.59	3.96
872		179.064	-103.87	3.69
873		179.475	-103.78	3.24
874		179.826	-103.6	2.95
875		180.03	-103.49	3.15
876		180.096	-103.46	3.74
877		180.117	-103.64	3.85
878		180.072	-104.32	2.91
879		180.023	-104.77	2.28
880		180.037	-104.79	2.53
881		180.038	-104.55	3.02
882	3.9	179.901	-104.25	3.07
883	10.3	179.604	-103.98	2.53
883	11	179.331	-103.7	2.01
884	1.5	179.346	-103.22	2.31
885		179.461	-102.88	2.97
886		179.361	-103.37	3.3
887		179.063	-104.56	3.29
888		178.78	-105.45	3.11
889		178.71	-105.05	2.92
890		178.84	-103.4	2.71
891		179.098	-102.37	2.65
892		179.89	-102.04	2.96
893		180.307	-102.12	3.14
894		179.961	-103.08	2.97
895		179.294	-104.26	2.68
896		178.83	-104.69	2.6
897		178.65	-104.1	2.83
898		178.79	-103.37	3.02
899		179.82	-102.99	2.88
900		180.768	-102.71	2.7
901		180.858	-102.18	2.65
902		180.189	-101.5	2.78
903		179.341	-101.21	3.04
904		178.84	-101.85	3.41
905		178.69	-103.23	3.85
906		179.022	-103.5	4.05
907		179.89	-102.57	4.03
908		180.555	-101.99	3.9
909		180.727	-102.51	3.6
910		180.544	-103.66	3.27
910		180.213	-104.53	3.17
911	3.11	179.498	-105.27	3.37
912	4.67	179.277	-105.17	3.62
913	0.546	180.123	-103.29	3.89
914		181.05	-101.49	4.13
915		181.39	-101.11	4.4
916		181.23	-101.94	4.64
917		181.15	-102.58	4.65
918		181.67	-101.88	4.22
919		182.43	-100.566	3.59
920	0.974	182.55	-100.334	3.24
921	7.1	182.19	-100.924	3.12
922	6.54	181.98	-101.46	3.06
923	1.94	182.22	-101.55	2.99
924		182.74	-101.26	2.96
925		183.01	-100.718	3.14
926		182.85	-99.686	3.76
927	1.54	182.82	-98.72	4.21
928	3.92	182.98	-97.8	4.48
929	4.67	183.18	-97.01	4.61
930	2.76	183.29	-96.53	4.47
931		183.32	-96.27	4.16
932		183.48	-95.86	4.13
933		183.94	-95	4.82
934		184.39	-94	5.52
935		184.53	-93.02	5.57
936	3.41	184.46	-92.11	5.27
937	4.84	184.25	-91.44	5.03
937	3.69	183.94	-91.05	5.04
938	3.9	183.69	-90.74	5.25
939	8.07	183.86	-90.06	5.5
940	10.4	184.57	-88.9	5.78
941	4.09	185.07	-88.4	5.93
942		185.31	-89.2	6.07
943		185.44	-90	6.01
944		185.5	-90	5.45
945		185.52	-89.3	4.54
946		185.47	-88.8	4
947		185.22	-89	4.17
948		185.04	-89.3	4.49
949		185.05	-89.2	4.74
950	5.01	185.15	-89	4.96
951	7.08	185.23	-89	5.16
952	6.31	185.27	-89.2	5.35
953	3.4	185.21	-89.4	5.53
954		184.98	-89.5	5.74
955		184.62	-89.5	5.93
956		184.55	-90.01	5.81
957		184.79	-91.2	5.27
958		185.08	-91.93	4.87
959		185.27	-91.05	5.07
960		185.38	-88.9	5.76
961		185.55	-87.8	6.4
962	6.08	185.92	-88.5	7.1
963	4.33	186.17	-88.9	7.53
964		186.19	-88.4	7.53
964		186.12	-87.7	7.34
965		186.02	-87	7.12
966		185.96	-86.6	6.92
967	2.08	186.07	-86.5	6.84
968	2.68	186.52	-86.8	6.95
969	2.99	187.16	-87.4	7.17
970	4.35	187.76	-88.1	7.37
971	4.39	188.3	-88.8	7.54
972	0.137	188.67	-89.1	7.56
973		188.85	-88.8	7.35
974		188.78	-88.1	6.99
975		188.27	-87.5	6.76
976	6.64	186.69	-87.1	6.67
977	9.81	185.88	-87.1	6.62
978	9.53	186.31	-88	6.49
979	7.83	186.93	-88.7	6.51
980	5.48	187.15	-88.6	6.93
981	3.69	187.06	-87.7	7.65
982	4.33	187.16	-87	8.25
983	7.92	187.82	-87.2	8.5
984	9.56	188.46	-87.6	8.56
985	9.86	188.33	-87.7	8.42
986	8.33	187.91	-87.6	8.25
987	1.96	187.92	-87.6	8.33
988		188.56	-87.7	8.73
989		189.4	-87.9	9.21
990	4.85	189.8	-88.5	9.42
991	14.7	189.7	-89.6	9.29
991	19.4	189.26	-90.39	9.29
992	21	188.01	-91.45	9.41
993	20.2	187.09	-91.88	9.66
994	17.7	187.14	-90.74	10.3
995	14.7	187.74	-88.9	11
996	12	187.92	-88.2	11.2
997	9.54	187.3	-89.5	10.4
998	7.31	186.82	-90.92	9.66
999	6.12	187.14	-91.47	9.65
1000	2.93	187.69	-91.73	9.79
1000		188.18	-92.05	9.59
1000		188.52	-92.44	9.13
1000		188.72	-92.7	8.89
1000		188.78	-92.64	9.33
1000		188.71	-92.34	10.3
1010	6.86	188.57	-92.17	10.9
1010	16.9	188.3	-92.17	11.1
1010	26.5	188.29	-92.1	11.2
1010	33.7	188.9	-91.68	11.5
1010	34.7	189.68	-91.22	11.8
1010	28.4	189.96	-91.16	11.4
1010	19.9	189.66	-91.56	10.3
1010	18.3	189.48	-92.14	9.72
1010	24.5	190.1	-93.36	11.1
1010	26.7	190.4	-94.2	12.3
1020	24	189.81	-94.13	12.7
1020	19.7	188.81	-93.39	12.4
1020	14.3	188.2	-92.22	12.1
1020	7.9	188.3	-90.84	11.8
1020	4.55	188.68	-89.8	11.6
1020	6.01	188.6	-90.42	11.6
1020	8.83	188.23	-92.16	11.7
1020	13.8	188.52	-92.44	11.7
1020	18.7	189.67	-90.85	11.5
1020	20.8	190.8	-89.2	11.4
1030	19.9	191.3	-88.9	11.5
1030	18.4	191.2	-89.9	11.8
1030	18.4	191.1	-90.58	12.1
1030	19.3	190.7	-90.85	12.7
1030	17.1	190.7	-90.7	13.2
1030	12	191.2	-89.8	13.9
1030	11.3	191.7	-88.8	14.4
1030	20.3	191.7	-88.6	14.2
1030	32.9	191.3	-89.1	13.5
1030	35.8	191.2	-89.6	12.9
1030	24.4	192.1	-89.9	13
1040	19.2	193.3	-89.8	13.4
1040	33.3	193.5	-89	13.8
1040	43.6	192.8	-87.7	14
1040	38.8	192	-87.5	13.9
1040	26	191.1	-89	13.4
1040	16.6	190.5	-91.14	12.9
1040	14.8	190.7	-91.49	13.3
1040	18	192.2	-89.5	14.8
1040	26.2	193.1	-88	16
1040	36.1	193.1	-86.8	17
1050	36.8	193	-86.2	17.6
1050	26.9	193.2	-87	17.7
1050	16.9	193.4	-88.4	17.4
1050	16.9	193.2	-89.2	16.9
1050	25.8	192.4	-88.9	16.1
1050	29.8	191.7	-88.4	15.4
1050	23.1	191.9	-88	15
1050	19.8	192.6	-87.7	15
1050	23.1	193.1	-87.3	15.7
1050	27.6	193.3	-86.7	17.2
1060	30.1	193.4	-86.4	18.4
1060	30.7	193.5	-86.7	18.7
1060	31.5	193.5	-87.4	18.1
1060	33.9	193.5	-87.5	17.6
1060	36.2	193.5	-86.4	17.1
1060	34.2	193.7	-85.4	16.8
1060	30.2	194.4	-84.2	16.9
1060	29.4	195.1	-83.3	17.1
1060	33.7	195.4	-83.1	17.5
1060	39.1	195.5	-83.5	17.9
1060	40.4	195.2	-83.6	18.1
1070	37	194.4	-82.9	17.6
1070	33.7	193.7	-82.2	17.1
1070	30.4	194	-82.3	17.1
1070	30.6	194.8	-82.8	17.5
1070	36.6	195.6	-83.8	17.7
1070	42.9	196.3	-85.1	17.7
1070	42.2	196.8	-86	17.7
1070	33.2	197.3	-85.8	17.8
1070	22.8	197.6	-84.5	18.1
1070	16.7	197.8	-83.4	18.3
1080	15.5	197.2	-82.5	17.9
1080	19.1	197.1	-81.8	17.9
1080	26.6	198.1	-81.4	18.8
1080	34.9	199.3	-81.1	19.9
1080	42.6	199.6	-80.8	20.4
1080	47.9	199	-80.4	20.3
1080	46.7	198.5	-80.4	20.3
1080	33.6	198.7	-81.3	20.9
1080	25.4	199.2	-82.2	21.5
1080	27.2	200	-81.7	21.4
1090	30.5	200.7	-80.6	20.8
1090	31.4	200.9	-79.9	20.1
1090	31	200.3	-80.2	19.5
1090	32.3	199.3	-80.8	19.3
1090	36.5	198.7	-80.8	19.7
1090	39.8	198.4	-80.1	21
1090	37	198.6	-79.8	22
1090	32.5	199.9	-80.5	22.6
1090	31.1	201	-80.8	23
1090	33.5	201.5	-79.8	23.4
1090	38.2	201.7	-78.3	23.8
1100	44.6	201.7	-76.9	23.7
1100	51.7	201.6	-75.9	23.1
1100	53.6	201.5	-75.3	22.6
1100	43.2	201.8	-75.8	22.8
1100	37.6	202	-76.6	23.3
1100	39.9	201.8	-77	23.9
1100	45.3	201.6	-77	24.7
1100	53	201.6	-77.2	25.6
1100	61	202.2	-77.9	26.5
1100	63.8	203.1	-78.7	27.4
1110	58	203.6	-78.5	27.8
1110	51.3	203.7	-76.8	27.6
1110	54.4	203.8	-75.7	27.5
1110	61.1	203.9	-75.4	27.4
1110	64.3	203.9	-75.3	27.4
1110	63.4	203.6	-74.9	27.6
1110	60.4	203.2	-74.4	27.9
1110	56.9	203.3	-74.8	28.2
1110	52.8	203.9	-76.3	28.4
1110	48.5	204.6	-77.2	28.6
1110	42.4	205.1	-75.6	28.7
1120	37.3	205.4	-73.6	28.8
1120	33	205.5	-72.9	29
1120	32.4	205.5	-73.4	29.1
1120	40.3	205.5	-73.8	29.6
1120	53.8	205.6	-73.3	30.5
1120	62.3	205.8	-72.4	31.5
1120	59.2	206.1	-71.8	32.5
1120	51.8	206.3	-71.5	33.5
1120	48.2	206.7	-71.1	34.2
1120	47.2	207.3	-70.7	34.7
1130	46.1	207.7	-70.3	35
1130	44.6	207.6	-69.8	34.8
1130	44.6	207.3	-69.3	34.4
1130	48.5	207.6	-69.3	33.8
1130	55.3	208.6	-69.8	32.9
1130	57.8	209.6	-70.1	32.4
1130	53.7	210.1	-69.2	33.7
1130	49.5	210.2	-68.2	35.4
1130	43.2	209.9	-67.9	36.1
1130	40.1	209.3	-68.2	36
1140	45	208.6	-68.3	36.1
1140	55.5	208	-67.5	36.7
1140	64	207.7	-66.4	37.6
1140	67.2	207.9	-65.6	37.4
1140	67.2	208.9	-65.3	35.6
1140	66	209.5	-65.5	34.8
1140	64.3	209.4	-67	35.4
1140	62.5	209.3	-68	36.2
1140	61.2	209.6	-67.4	36.8
1140	59.9	210.2	-66	37.3
1140	57.8	210.9	-64.8	37.7
1150	55.2	211.7	-64.3	38.1
1150	55.1	212.3	-64	38.4
1150	60.6	212.2	-64.1	39
1150	63.1	212	-64.1	39.4
1150	59.5	212.2	-64	39.5
1150	56.2	212.8	-63.9	39.3
1150	57.9	213.4	-63.7	38.9
1150	63.4	213.9	-63.7	38.6
1150	68.8	214.1	-63.7	38.2
1150	72.5	213.8	-63.2	37.9
1160	75.5	212.6	-62.1	37.8
1160	78.8	212.3	-61.2	37.8
1160	80.9	213.4	-60.3	38.5
1160	79.5	214.4	-59.9	38.9
1160	74.4	214.6	-60.8	38.5
1160	69	214.3	-61.9	38
1160	66	214.2	-61.8	38.4
1160	65.8	214.3	-60.3	39.9
1160	67.5	214.4	-58.8	41.2
1160	72.1	214.3	-58.3	41.2
1170	74.1	214.1	-58.4	40.6
1170	74.4	214.2	-58.2	40.3
1170	73.4	214.4	-57.9	40.3
1170	69.4	215	-57.5	40.7
1170	64.5	215.8	-57.2	41.7
1170	62	216.4	-56.9	42.7
1170	62.9	216.1	-56.3	43.2
1170	66.5	214.4	-55.4	42.9
1170	74.2	213.7	-55.1	42.6
1170	82.7	214.6	-56.4	42.2
1170	84.4	215.5	-57	42
1180	79.1	216.6	-55.9	41.9
1180	72.4	217.5	-54.4	42.1
1180	66.6	218.3	-54.3	42.4
1180	62.7	218.8	-55.5	42.8
1180	63.3	218.6	-56.1	43.5
1180	69.7	217.4	-54.6	44.7
1180	76.5	215.9	-52.4	45.8
1180	85	215.4	-52.3	45.4
1180	91.4	215.7	-53.6	44.2
1180	94.2	216.4	-54.1	43.6
1190	93.7	217.7	-53.3	44.2
1190	88.7	218.9	-52.1	45
1190	80.3	219.4	-51.4	45.3
1190	72.8	219.3	-51.2	45
1190	70.5	219.3	-50.5	44.9
1190	72.2	219.6	-48.7	45.2
1190	74.8	219.9	-47.6	45.5
1190	78.2	220.3	-48.2	46.2
1190	82.2	220.7	-48.9	46.8
1190	88.6	220.6	-49.2	46.9
1190	95.3	220.4	-48.9	46.5
1200	97.9	220.7	-48	46.5
1200	96.4	221.9	-46.5	47.2
1200	96.7	223.2	-45	48
1200	99.2	223.1	-44.2	47.4
1200	101	222.1	-44	46.1
1200	104	222	-44.1	46
1200	107	222.8	-44.5	47.4
1200	111	223.8	-44.8	48.9
1200	116	224.4	-44.4	49.6
1200	117	224.7	-43.7	49.8
1210	112	224.8	-43.7	49.4
1210	103	224.9	-44.7	48
1210	94.5	225.1	-45.1	47.3
1210	86.8	225.3	-43.7	48.1
1210	86.1	225.7	-42.6	49.1
1210	101	226.5	-42.9	50.2
1210	115	227.4	-43.9	51.1
1210	114	228.2	-44.1	51.6
1210	102	228.7	-43.3	51.7
1210	95.4	229.2	-42.2	51.6
1220	96.4	229.7	-41.7	51.8
1220	99.3	230.2	-41.5	52.2
1220	104	230.7	-40.6	51.8
1220	109	231	-38.7	50.4
1220	110	231.5	-37.4	49.6
1220	109	232.4	-37.8	49.8
1220	109	233.3	-38.5	50.6
1220	112	233.7	-38.2	52
1220	117	233.7	-37	53.7
1220	120	233.7	-36.3	54.7
1220	122	233.8	-36.3	54.6
1230	123	234.3	-36.1	54.6
1230	125	235.1	-35	55.2
1230	127	236.1	-33.8	55.9
1230	127	237.7	-33.2	56.1
1230	129	239.7	-33.2	55.9
1230	138	241.2	-33.2	56
1230	153	241.8	-33	56.7
1230	158	241.9	-32.6	57.8
1230	141	242.1	-31.9	58.3
1230	122	242.5	-30.9	58.1
1240	123	243.2	-30.6	58.2
1240	134	245.1	-31.5	59.1
1240	140	246.3	-32.3	59.9
1240	140	245.7	-32.6	60.5
1240	140	244.4	-32.4	61
1240	146	244.4	-31.6	61.5
1240	156	245.8	-29.9	62.1
1240	160	247.5	-28.3	62.5
1240	151	249.1	-27.3	62.3
1240	147	250.5	-26.7	62
1250	155	252.1	-26.2	62
1250	163	253.7	-25.7	62.2
1250	162	254.6	-25.3	62.8
1250	157	254.7	-25	63.6
1250	155	254.7	-24.9	64.4
1250	157	255.6	-25.3	64.5
1250	161	257.3	-26.2	64.1
1250	162	258.7	-26	64.5
1250	163	259.8	-23.7	66.6
1250	165	260.6	-22	68.3
1250	169	261	-20.8	69.7
1260	175	261.5	-20.2	70.7
1260	185	262.2	-21	70.8
1260	194	263.1	-22.3	70.4
1260	192	264.3	-22.6	70.4
1260	180	265.8	-21.5	71.1
1260	178	267.1	-20	72
1260	197	267.9	-19.4	73.1
1260	210	268.3	-19.1	74.2
1260	204	269.6	-17.5	74.7
1260	193	271.5	-14.8	74.6
1270	188	273.2	-13.2	74.9
1270	190	274.6	-14.1	76
1270	197	275.8	-15.7	77.5
1270	210	277.3	-15.9	78.3
1270	223	279.2	-14.5	78.5
1270	226	280	-12.8	79.1
1270	220	279.8	-10.8	80.2
1270	215	280	-9.7	81.3
1270	209	283	-11	81.7
1270	209	286	-12.5	82.2
1270	217	287	-11.9	83.7
1280	229	288	-9.7	85.8
1280	236	288	-7.7	87.6
1280	239	289	-7	88.3
1280	242	291	-7.3	88.6
1280	246	293	-8	89.5
1280	248	295	-8.8	90.9
1280	244	297	-9.3	91.8
1280	238	299	-9.4	91.6
1280	237	301	-9.2	92
1280	241	304	-8.3	93.6
1290	246	307	-7.4	95.6
1290	250	308	-6.9	96.6
1290	253	309	-6.7	96.9
1290	258	310	-5.7	97.4
1290	266	312	-3.5	98.8
1290	273	315	-1.1	100
1290	269	317	1	101
1290	270	319	3	101
1290	281	321	2	103
1290	296	323	0	105
1300	307	325	-1.5	107
1300	313	327	-1.1	108
1300	318	330	1	108
1300	322	332	2	109
1300	325	333	2	112
1300	326	335	2	114
1300	327	338	3	116
1300	327	341	4	116
1300	325	344	5	116
1300	326	347	6	116
1300	332	350	7	117
1310	341	351	7	120
1310	353	352	7	122
1310	368	354	7	123
1310	380	356	7	125
1310	383	361	7	127
1310	383	367	7	130
1310	385	370	8	132
1310	387	369	9	133
1310	388	368	11	134
1310	387	371	11	136
1320	390	375	10	139
1320	399	378	10	142
1320	410	378	12	144
1320	419	380	13	146
1320	423	385	13	148
1320	426	389	12	149
1320	423	391	13	150
1320	421	391	14	150
1320	419	393	14	151
1320	421	396	14	153
1330	429	399	15	155
1330	442	400	16	158
1330	449	401	17	161
1330	439	402	18	164
1330	429	404	20	165
1330	444	406	20	167
1330	470	409	19	168
1330	480	411	18	170
1330	473	414	19	171
1330	466	416	19	172
1330	469	417	19	174
1340	477	417	19	176
1340	477	417	18	177
1340	467	418	18	178
1340	462	420	17	179
1340	466	419	19	180
1340	472	418	21	181
1340	477	418	23	181
1340	481	420	24	181
1340	485	423	24	180
1340	490	426	24	180
1350	493	429	23	181
1350	496	429	22	182
1350	498	426	21	184
1350	501	425	20	185
1350	505	428	22	185
1350	505	429	23	184
1350	498	429	23	183
1350	493	427	23	182
1350	497	425	23	181
1350	501	423	24	180
1350	492	421	24	179
1360	474	421	22	177
1360	463	422	21	176
1360	464	421	21	176
1360	469	420	23	175
1360	469	418	23	175
1360	469	417	24	174
1360	470	415	24	173
1360	471	413	23	172
1360	473	411	22	170
1360	478	410	23	169
1370	483	408	25	167
1370	483	406	25	165
1370	478	404	23	164
1370	470	401	22	162
1370	454	399	22	160
1370	443	396	23	157
1370	446	394	22	156
1370	448	393	21	155
1370	441	392	21	153
1370	431	390	22	151
1380	428	389	23	149
1380	434	386	23	148
1380	442	383	21	147
1380	441	381	19	146
1380	434	378	18	142
1380	432	376	17	140
1380	437	374	18	140
1380	435	371	19	141
1380	419	370	20	138
1380	407	369	20	136
1380	413	368	20	134
1390	427	366	21	134
1390	431	365	21	134
1390	426	363	19	132
1390	419	360	16	129
1390	410	357	15	128
1390	402	353	14	128
1390	400	350	15	127
1390	400	348	17	124
1390	399	345	19	122
1390	396	342	19	121
1400	392	339	19	120
1400	388	337	19	118
1400	384	336	20	117
1400	381	334	19	115
1400	380	330	16	114
1400	377	327	14	114
1400	372	325	14	114
1400	369	324	14	114
1400	369	323	15	113
1400	369	323	16	113
1410	362	321	16	112
1410	353	318	14	110
1410	352	314	12	108
1410	360	312	13	108
1410	367	312	16	108
1410	359	310	17	107
1410	340	308	16	105
1410	329	306	15	103
1410	330	304	16	102
1410	329	303	17	102
1410	334	301	17	101
1420	335	300	15	101
1420	326	298	13	100
1420	312	296	10	99
1420	304	294	9	98.2
1420	301	292	10	98.6
1420	299	292	12	99.3
1420	297	291	13	98.4
1420	298	290	11	95.6
1420	305	289	10	93.9
1420	315	288	9	93.8
1430	317	286	9	93.8
1430	312	284	8	94.6
1430	306	282	8	94.8
1430	301	280	8	93.2
1430	296	279.2	10	90.7
1430	292	278.7	10	89.3
1430	288	278.4	9	89.2
1430	283	278.1	9	89.5
1430	278	277.6	8	89
1430	276	276.8	8	88.1
1440	283	275.1	7	87.6
1440	291	272.6	6	87.5
1440	292	270.7	6	86.9
1440	289	269.6	7	85.4
1440	286	268.9	8	84.7
1440	284	268.1	7	86.3
1440	283	267.3	6	88.5
1440	284	267.3	7	88.4
1440	285	268	8	86.3
1440	277	267.9	8	85.3
1440	254	266.4	6	86.8
1450	242	265.2	3	88.5
1450	257	265.7	6	88.5
1450	266	266.8	10	87.4
1450	254	267	11	85.8
1450	241	266.3	9	84.1
1450	242	264.8	7	83.3
1450	251	262.6	7	84
1450	259	260.5	7	85.1
1450	262	259.8	7	85.2
1450	262	260.3	6	84.8
1460	262	260.6	5	84.8
1460	263	260.8	5	85.3
1460	265	260.8	5	85.9
1460	267	260.1	4	86.7
1460	267	259.6	4	87.5
1460	264	259.4	6	88.1
1460	262	259.5	9	88.6
1460	263	259.3	9	88.4
1460	266	259	7	87.8
1460	268	258.7	5	87.2
1460	267	258.4	6	86.9
1470	267	258.3	8	86.8
1470	268	258.3	9	86.6
1470	270	258.7	9	86.4
1470	267	258.7	9	86.2
1470	261	257.6	9	85.4
1470	259	256.9	9	84.9
1470	261	257	10	84.5
1470	264	257.4	11	84.5
1470	270	257.9	11	85.8
1470	274	258.5	11	87.5
1480	267	258.9	11	88.7
1480	255	259	11	89
1480	255	258.6	11	89.1
1480	269	257.9	11	89.3
1480	278	257.1	12	89.4
1480	276	256.5	11	88.9
1480	271	256.3	9	88.1
1480	269	256.8	9	87.8
1480	269	258	10	88.1
1480	269	258.9	12	88.7
1490	271	259	13	89.4
1490	273	258.8	13	90.3
1490	275	258.9	14	91.3
1490	276	259	14	92.3
1490	276	258.8	14	92.7
1490	273	258.2	14	92.6
1490	273	257.7	13	92.6
1490	278	257.4	14	93.1
1490	282	257.3	15	93.7
1490	277	257.7	15	93.9
1490	272	258.2	15	94.1
1500	271	258	14	95.2
1500	273	257	15	97.4
1500	274	256.2	15	98.9
1500	276	256	15	98.2
1500	280	256.3	15	97
1500	286	257.8	17	97.2
1500	289	260	19	98.7
1500	280	261	20	100
1500	260	260.6	20	102
1500	256	260.1	19	103
1510	279	260.2	19	103
1510	291	260.4	19	103
1510	282	260.5	20	102
1510	272	260.6	21	102
1510	267	260.8	22	103
1510	267	261.3	23	105
1510	274	261.8	25	107
1510	285	262.2	26	109
1510	290	262.5	26	110
1510	287	262.7	26	110
1520	282	262.8	25	109
1520	284	262.8	25	109
1520	291	262.8	26	110
1520	293	262.8	27	111
1520	291	262.7	28	111
1520	289	263	29	112
1520	286	264.1	29	114
1520	286	265.3	28	116
1520	294	265.9	29	117
1520	303	266	30	115
1520	308	266	32	114
1530	310	266.4	32	113
1530	314	267	33	114
1530	325	268.2	33	115
1530	334	269.8	33	115
1530	329	270.5	34	116
1530	315	269.9	37	117
1530	315	269.9	39	118
1530	331	271.4	38	119
1530	340	272.7	37	119
1530	336	272.9	37	120
1540	333	272.7	39	121
1540	337	273.3	40	121
1540	345	274.6	40	121
1540	349	275.8	40	121
1540	350	276.6	40	122
1540	354	277.2	40	124
1540	363	278.5	40	125
1540	370	280	41	125
1540	367	281	42	125
1540	361	279.4	45	126
1540	368	280	46	126
1550	387	285	46	127
1550	399	289	46	129
1550	401	290	47	130
1550	399	291	48	132
1550	401	292	50	133
1550	406	294	51	134
1550	411	296	51	134
1550	416	297	52	134
1550	419	297	52	135
1550	419	300	52	137
1560	420	303	51	141
1560	429	305	51	143
1560	441	307	51	142
1560	447	308	51	142
1560	449	308	51	142
1560	455	310	51	143
1560	465	314	53	146
1560	476	319	54	149
1560	485	322	55	150
1560	492	323	56	149
1570	496	324	57	150
1570	498	326	58	152
1570	501	328	58	155
1570	502	331	58	157
1570	502	334	58	159
1570	499	337	58	161
1570	495	342	58	162
1570	489	345	58	165
1570	485	348	57	169
1570	491	351	57	171
1570	506	354	57	171
1580	519	358	58	170
1580	523	362	60	171
1580	521	366	61	174
1580	519	370	60	177
1580	518	375	59	179
1580	523	379	57	181
1580	537	383	57	183
1580	545	386	58	186
1580	546	389	59	188
1580	541	392	60	190
1590	524	395	59	191
1590	510	398	56	191
1590	518	400	54	191
1590	541	402	55	191
1590	554	404	57	191
1590	551	406	56	190
1590	544	407	55	189
1590	542	410	53	188
1590	541	413	51	187
1590	540	416	50	187
1600	539	418	51	189
1600	542	419	51	189
1600	555	419	50	188
1600	561	419	48	186
1600	548	419	46	184
1600	532	420	46	183
1600	524	421	45	182
1600	521	421	44	181
1600	514	421	43	179
1600	503	420	44	177
1600	498	418	45	173
1610	505	416	44	171
1610	515	414	41	170
1610	518	414	39	170
1610	514	415	36	170
1610	506	415	35	170
1610	491	413	34	170
1610	480	411	34	169
1610	473	410	31	167
1610	465	409	28	164
1610	458	408	26	162
1620	450	405	24	161
1620	435	402	23	158
1620	419	398	21	155
1620	412	393	20	152
1620	418	389	20	149
1620	423	385	22	148
1620	418	381	21	145
1620	404	377	17	141
1620	387	372	15	137
1620	363	365	13	132
1620	349	358	12	127
1630	353	351	10	125
1630	353	345	8	123
1630	343	337	5	118
1630	331	330	2	113
1630	315	323	0	109
1630	300	317	0	105
1630	288	311	-0.4	102
1630	281	305	-3.8	98.3
1630	274	298	-7.5	94.9
1630	265	290	-9.1	91.4
1640	256	282	-9.4	87.7
1640	249	275.1	-10.4	83.8
1640	242	269	-12.2	79.6
1640	235	263.2	-14	76.1
1640	229	257.2	-15.5	74
1640	225	251.9	-17.3	72.1
1640	222	247.8	-19.8	70.1
1640	217	244.4	-22.5	67.8
1640	207	241.8	-24.5	65.3
1640	196	239.6	-26	62.6
1650	189	237	-28.3	59.7
1650	185	233.8	-31.7	56.6
1650	188	230.7	-34.5	54.1
1650	193	228	-35.2	53.5
1650	192	225.7	-35.3	53.5
1650	178	223.6	-35.9	52
1650	160	221.8	-37	49.7
1650	159	219.9	-38	48.8
1650	173	218.2	-38.8	49.3
1650	183	216.6	-40.2	49
1650	189	215.4	-42.7	47
1660	189	214.3	-45.2	44.7
1660	176	213.4	-46.6	44
1660	166	212.6	-47.5	43.9
1660	167	212	-48.5	42.9
1660	169	211.4	-49.8	41.2
1660	160	210.8	-51	39.3
1660	146	209.8	-52.2	37.2
1660	143	208.9	-53.6	35.3
1660	153	208.5	-55.3	34.2
1660	162	208.4	-57.1	33.6
1670	160	208.1	-59.2	32.6
1670	151	207.7	-61.3	31.4
1670	150	207.2	-62.2	31
1670	157	206.4	-61.9	31.5
1670	155	205.2	-61.8	31.6
1670	138	203.3	-62.4	30.6
1670	132	201.6	-63.3	29.2
1670	147	201.5	-64.4	27.4
1670	158	202.2	-65.6	25.7
1670	145	202.4	-66.6	25
1680	126	202.2	-67.4	25.1
1680	120	201.9	-68.3	25.2
1680	124	201.6	-69.7	25.4
1680	129	201.2	-70.7	25.3
1680	130	200.9	-70.9	24.3
1680	131	200.5	-70.7	23.2
1680	136	200	-70.9	22.8
1680	142	199.4	-71.5	22.9
1680	144	199.2	-72.2	22.6
1680	145	199.4	-72.9	21.9
1680	144	199.5	-73.3	21.4
1690	143	199.4	-73.4	21.7
1690	141	199.1	-73.7	22
1690	137	198.7	-75	21.2
1690	135	198.4	-76.9	19.6
1690	140	198	-77.4	19.6
1690	147	197.8	-76.3	21.1
1690	152	197.4	-76.5	21.6
1690	155	196.8	-79.9	20
1690	151	196.5	-82.3	18.5
1690	138	196.9	-81.4	18
1700	127	197.3	-79.9	17.8
1700	130	196.8	-79.9	17.7
1700	137	196	-81	17.5
1700	138	195.7	-81.9	17.3
1700	135	196	-82.3	17.1
1700	131	196.3	-82.3	17
1700	129	196.2	-82	16.9
1700	126	196.1	-81.8	16.9
1700	121	196.7	-82	16.7
1700	115	197.8	-82.4	16.6
1710	111	197.8	-82.9	16.4
1710	111	196.3	-83.4	16.2
1710	117	195.9	-83.7	16.1
1710	127	197.3	-83.5	16.3
1710	132	198.4	-83.8	16.2
1710	132	199	-84.8	15.2
1710	129	199.1	-85.9	14.4
1710	124	198.5	-86.7	14.8
1710	120	197.4	-87.2	15.4
1710	122	196.1	-87.7	14.9
1710	126	195	-88.3	13.4
1720	125	194.6	-88.5	12.4
1720	120	195.3	-87.9	12.4
1720	117	196.4	-87.1	12.9
1720	120	196.9	-86.2	13
1720	124	197	-85.6	13
1720	129	196.7	-85.7	13.3
1720	132	196	-86.5	14.1
1720	128	195.6	-87.4	14.2
1720	115	196	-88.8	12.8
1720	113	196.1	-89.7	11.8
1730	127	195.5	-90.12	11.6
1730	137	195	-90.29	11.5
1730	133	194.9	-90.31	11
1730	129	195	-90.32	10.6
1730	134	195.3	-90.35	11.1
1730	140	195.8	-90.45	12.1
1730	133	195.7	-90.77	12.3
1730	118	194.9	-91.31	11.4
1730	109	194.2	-91.78	10.3
1730	111	194.5	-91.88	10.1
1730	116	195	-91.84	10.3
1740	122	194.7	-92.35	9.55
1740	129	193.5	-93.44	7.86
1740	137	193.2	-93.41	7.37
1740	144	194.4	-91.66	8.55
1740	142	195.2	-90.59	9.42
1740	125	195.1	-90.94	9.43
1740	114	194.8	-91.73	9.24
1740	118	194.4	-92.88	9.16
1740	124	194	-94.04	8.99
1740	124	193.9	-94.8	8.44
1750	122	193.9	-95.22	7.69
1750	127	193	-95.52	7.06
1750	134	191.1	-95.71	6.63
1750	135	189.81	-95.72	6.45
1750	129	190.3	-95.36	6.6
1750	125	191.3	-95.01	6.87
1750	128	191.5	-95.28	7.04
1750	131	191.2	-95.95	7.09
1750	129	191.1	-96.18	7.01
1750	123	191.4	-95.96	6.82
1760	114	191.1	-96.54	6.51
1760	103	189.98	-98.45	6.05
1760	101	189.01	-99.774	5.64
1760	118	188.8	-99.04	5.46
1760	131	188.87	-97.67	5.35
1760	129	188.66	-97.46	5.15
1760	124	188.3	-98.02	4.85
1760	122	188.26	-98.14	4.4
1760	122	188.55	-97.82	3.73
1760	124	188.48	-97.91	3.31
1760	128	187.55	-98.97	3.48
1770	128	186.83	-99.736	3.67
1770	121	187.03	-99.376	3.61
1770	116	187.45	-98.73	3.42
1770	120	187.31	-98.58	3.14
1770	127	186.84	-98.81	2.86
1770	128	186.62	-99.052	2.75
1770	125	186.68	-99.295	2.78
1770	116	186.47	-99.889	2.68
1770	103	185.72	-100.977	2.29
1770	94.9	185.03	-101.86	1.84
1780	93.6	185.03	-101.78	1.46
1780	98.3	185.44	-101.09	1.28
1780	111	185.48	-100.753	1.8
1780	126	185.07	-100.788	3.24
1780	129	184.98	-100.85	3.76
1780	122	185.62	-100.733	2.51
1780	121	185.95	-101.02	1.64
1780	127	185.88	-101.91	1.53
1780	128	185.56	-102.93	1.51
1780	120	184.81	-104.38	1.16
1790	113	184.06	-105.34	0.889
1790	115	183.61	-104.47	1.21
1790	119	183.46	-102.69	1.82
1790	116	183.67	-101.95	2.2
1790	108	184.2	-102.61	2.18
1790	107	184.79	-103.38	1.76
1790	113	185.26	-103.39	0.926
1790	118	185.45	-103.14	-0.0195
1790	115	185.05	-103.29	-0.652
1790	108	184.17	-103.84	-0.957
1790	105	183.33	-104.57	-0.631
1800	105	182.51	-105.47	0.461
1800	103	182.14	-106.1	1.01
1800	99.1	182.41	-106.4	0.668
1800	97.5	182.79	-106.37	0.35
1800	99.7	183.24	-105.74	0.645
1800	99.1	183.51	-105.09	0.787
1800	89.1	183.11	-104.79	-0.179
1800	84.1	182.61	-104.79	-1.43
1800	95.4	183.07	-105.09	-1.63
1800	110	184.3	-105.62	-0.93
1810	116	184.86	-106.1	-0.45
1810	114	184.26	-106.58	-0.523
1810	109	183.44	-106.83	-0.907
1810	106	182.79	-106.31	-1.67
1810	102	182.4	-105.72	-2.39
1810	96.8	182.49	-106.03	-2.55
1810	92.8	182.83	-106.77	-2.37
1810	98.2	183.03	-107.01	-2.33
1810	109	183.05	-106.81	-2.44
1810	111	182.9	-106.85	-2.41
1810	102	182.61	-107.27	-2.15
1820	95	182.49	-107.42	-1.93
1820	91	182.81	-106.81	-1.98
1820	88.9	183.11	-105.9	-2.13
1820	90.5	182.61	-105.38	-2.15
1820	94.2	181.48	-105.29	-2.06
1820	96	181.1	-105.79	-2.11
1820	95.8	181.92	-107.43	-2.47
1820	95.2	182.22	-108.14	-2.51
1820	94	181.5	-107.24	-1.73
1820	96.7	181.09	-106.28	-1.28
1830	109	181.42	-105.32	-1.74
1830	115	181.89	-104.94	-2.38
1830	100	182.22	-105.84	-2.77
1830	85.5	182.42	-107.23	-2.99
1830	86.5	182.53	-108.31	-3.14
1830	96	182.6	-108.84	-3.26
1830	105	182.66	-108.52	-3.37
1830	110	182.72	-107.42	-3.47
1830	111	182.8	-106.5	-3.42
1830	106	182.87	-106.64	-3.08
1840	102	182.92	-107.37	-2.58
1840	104	183.06	-107.77	-2.02
1840	108	183.23	-107.89	-1.45
1840	106	182.75	-108.23	-1.61
1840	98.3	181.58	-108.8	-2.56
1840	98.5	180.745	-108.66	-3.02
1840	111	180.409	-107.29	-2.67
1840	119	180.367	-106.73	-2.34
1840	124	180.671	-108.58	-2.4
1840	124	181.08	-110.6	-2.59
1840	106	181.43	-110.3	-2.63
1850	92.1	181.68	-108.88	-2.68
1850	98.9	181.72	-107.96	-3.18
1850	113	181.57	-107.62	-4.09
1850	113	181.44	-107.45	-4.41
1850	101	181.41	-107.29	-3.77
1850	97.9	181.33	-107.38	-3.03
1850	109	181.06	-108.1	-2.16
1850	117	180.779	-108.86	-1.77
1850	106	180.708	-109.23	-2.75
1850	94.1	180.678	-109.35	-4.18
1860	93.2	180.338	-109.21	-4.76
1860	97.7	179.877	-108.94	-4.58
1860	104	179.971	-108.99	-4.41
1860	111	180.664	-109.44	-4.45
1860	107	181.04	-109.97	-4.46
1860	90.9	180.511	-110.4	-4.29
1860	81.3	179.773	-110.5	-4.26
1860	86.3	179.819	-109.81	-4.87
1860	95.3	180.461	-108.56	-5.82
1860	98.1	180.727	-107.97	-6.05
1870	95.5	180.506	-108.27	-5.39
1870	89.2	180.315	-108.55	-4.97
1870	78.6	180.114	-108.74	-4.91
1870	75.6	179.995	-109.19	-4.93
1870	89.5	180.032	-110.3	-4.99
1870	98.3	180.156	-111.1	-5.01
1870	96.4	180.361	-111	-5.11
1870	92.2	180.566	-110.4	-5.06
1870	86.3	180.781	-109.47	-4.39
1870	82.5	180.939	-108.48	-3.44
1870	88.2	180.821	-108.04	-2.88
1880	97	180.441	-108.22	-2.85
1880	96.5	180.259	-108.68	-3.37
1880	87.2	180.518	-109.4	-4.71
1880	79.5	180.852	-110.1	-5.8
1880	78	181.19	-110.8	-5.5
1880	81.5	181.23	-111.3	-4.71
1880	92	180.236	-110.5	-4.58
1880	104	178.78	-109.09	-4.9
1880	104	178.35	-108.56	-5.22
1880	96.7	178.96	-109	-5.42
1890	90.6	179.692	-109.94	-5.27
1890	85.8	180.181	-111.2	-4.72
1890	87	180.437	-111.7	-4.31
1890	97.6	180.488	-110.5	-4.41
1890	108	180.313	-108.79	-4.73
1890	113	179.803	-108.75	-4.84
1890	112	179.045	-110.1	-4.76
1890	104	178.7	-110.9	-4.9
1890	90.4	178.92	-111.2	-5.44
1890	84.6	178.99	-111.3	-5.81
1890	90.1	178.55	-111.3	-6.07
1900	89.5	178.48	-111.1	-6.08
1900	72.7	179.437	-110.1	-5.37
1900	64.9	180.172	-109.34	-4.86
1900	76	179.805	-109.76	-5.21
1900	88.2	179.118	-110.5	-5.81
1900	96.3	178.96	-110.4	-5.95
1900	100	179.159	-110.1	-5.8
1900	94	179.029	-110.5	-5.98
1900	85.6	178.48	-111.8	-6.55
1900	92.3	178.29	-112.6	-6.7
1910	113	178.99	-112.3	-5.83
1910	124	179.699	-111.6	-4.99
1910	115	179.5	-110.9	-5.39
1910	102	178.85	-110.5	-6.29
1910	97.6	178.32	-111	-6.53
1910	99.2	177.93	-112.2	-6.36
1910	102	177.69	-112.5	-6.53
1910	104	177.61	-111.8	-7.04
1910	97.1	177.84	-110.7	-7.33
1910	83.1	178.4	-109.54	-7.24
1920	76.6	178.81	-109.05	-7.11
1920	82.7	178.76	-109.82	-7.21
1920	90	178.51	-111	-7.16
1920	91.1	178.44	-111.5	-6.28
1920	87.7	178.52	-111.4	-4.85
1920	80.6	178.59	-111.6	-4.86
1920	72.5	178.64	-112.3	-6.93
1920	72.6	178.62	-112.7	-8.2
1920	83.3	178.59	-112.5	-8.29
1920	90.4	178.49	-112.2	-8.15
1920	94.9	178.14	-111	-7.89
1930	94.3	177.91	-110.3	-7.47
1930	80.5	178.09	-111.4	-6.62
1930	72.5	178.32	-112.8	-5.83
1930	82.3	178.17	-112.8	-5.64
1930	92.1	177.82	-111.9	-5.85
1930	89.1	177.64	-111.6	-6.04
1930	77.9	177.72	-112	-6.12
1930	64.9	177.95	-111.9	-6.03
1930	54.4	178.35	-110.4	-5.67
1930	52.3	178.66	-109.28	-5.47
1940	59.9	178.54	-110.6	-5.89
1940	69.8	178.34	-112.3	-6.48
1940	80.2	178.51	-112.3	-6.85
1940	87.9	178.83	-111.1	-7.02
1940	85.1	178.92	-110.5	-6.97
1940	77.9	178.8	-110.4	-6.8
1940	77.9	178.56	-110.5	-6.76
1940	82.3	178.27	-110.5	-6.92
1940	86.5	177.86	-110.5	-7.2
1940	89.7	177.34	-110.6	-7.59
1950	87.5	177.15	-110.5	-7.68
1950	79	177.92	-110.1	-6.91
1950	72	179.147	-109.65	-5.74
1950	73.2	179.216	-109.82	-5.68
1950	78.4	178.04	-110.7	-6.81
1950	80	177.37	-111.4	-7.26
1950	77.8	177.36	-112.2	-6.74
1950	77.8	177.4	-112.6	-6.61
1950	82.1	177.44	-112.7	-7.42
1950	85.3	177.45	-112.3	-7.95
1950	84.8	177.35	-110.8	-7.47
1960	86.3	177.26	-109.58	-6.79
1960	97.2	177.34	-110.2	-6.49
1960	105	177.48	-111.5	-6.44
1960	96.4	177.54	-112	-6.45
1960	84.5	177.52	-111.9	-6.53
1960	83.2	177.45	-111.4	-6.84
1960	87.7	177.28	-110.5	-7.55
1960	85.6	177.3	-110.2	-7.78
1960	76.9	177.92	-110.9	-6.6
1960	74	178.32	-111.8	-5.72
1970	83.5	177.82	-113	-6.23
1970	91.9	177.23	-113.7	-7.11
1970	89.1	177.43	-113.1	-7.62
1970	80.7	177.9	-111.9	-7.79
1970	71.8	177.68	-110.6	-7.63
1970	67.3	176.9	-109.74	-7.29
1970	72.9	176.35	-110.1	-7.17
1970	84.7	176.31	-111.7	-7.38
1970	90.9	176.56	-113.3	-7.64
1970	88	176.97	-114.1	-7.79
1970	84.3	177.33	-114.2	-7.89
1980	86.5	177.28	-114	-8.05
1980	90	177.01	-113.5	-8.27
1980	88.8	177.08	-113.1	-8.51
1980	85.3	177.42	-112.8	-8.75
1980	82.1	177.53	-112.7	-8.74
1980	77.7	177.38	-112.7	-8.48
1980	77.8	177.11	-112.5	-8.29
1980	82.9	176.73	-112.1	-8.3
1980	83.8	176.55	-111.7	-8.2
1980	80.2	176.85	-111.6	-7.83
1990	75.1	177.21	-111.6	-7.26
1990	67.4	177.09	-111.4	-6.49
1990	60.5	176.7	-111.1	-5.71
1990	58	176.59	-111.7	-5.63
1990	61.2	176.82	-113.3	-6.34
1990	73.1	176.8	-113.7	-7.17
1990	91.2	176.06	-112.1	-8.49
1990	94.1	175.89	-111.2	-9.24
1990	73.8	177.07	-112.1	-9.04
1990	60	177.85	-112.7	-8.62
2000	55.5	177.28	-112.2	-7.74
2000	58.7	176.65	-111.5	-7.13
2000	78.8	177.07	-111.2	-7.75
2000	91.6	177.81	-111.2	-8.66
2000	74.7	177.82	-111.8	-8.43
2000	53	177.24	-112.7	-7.32
2000	54.8	176.87	-113.2	-6.71
2000	72.3	176.91	-112.9	-6.87
2000	85.7	176.86	-112.9	-7.16
2000	91.2	176.34	-114.1	-7.46
2000	91.6	175.95	-114.9	-7.59
2010	85.7	176.32	-113.8	-7.3
2010	80.6	176.74	-112.3	-6.95
2010	84	176.29	-112	-6.93
2010	87.1	175.59	-112.4	-7.06
2010	80.7	175.66	-112.1	-6.96
2010	74.5	176.34	-111.5	-6.77
2010	83.1	177.12	-111.6	-7.03
2010	98.3	177.72	-112.4	-7.74
2010	96.9	177.79	-113	-8.13
2010	78	177.19	-112.9	-7.76
2020	65.3	176.42	-112.7	-7.11
2020	69.9	176	-112.9	-6.7
2020	79.2	175.83	-113.5	-6.53
2020	80.4	175.81	-113.5	-6.67
2020	76.4	175.92	-113.2	-7.07
2020	73.5	176.28	-112.7	-7.46
2020	72.4	176.84	-112.1	-7.82
2020	74.7	176.87	-111.8	-8.35
2020	79.6	176.21	-112.1	-9.11
2020	75.8	175.35	-112.1	-9.58
2030	62.2	174.43	-111.6	-9.51
2030	53.5	174.02	-111.3	-9.18
[truncated: 1,529 more rows]

## Sheet: Supplementary Fig. 7
Supplementary Fig. 7a						Supplementary Fig. 7b
10 g/mL		98.5289	92.045	103.178		0		5.38242	5.46924
20 g/mL		92.154	89.0846	104.904		12		4.94834	5.20879
50 g/mL		96.4039	102.851	110.752		24		5.40723	5.49404
100 g/mL		102.415	99.219	106.738

## Sheet: Supplementary Fig. 8
Supplementary Fig. 8a
	Paper					Kapton
25	0					0
33.3	-9.98097	-9.10632	-9.88116	-10.48	-10.9791	-9.49808	-8.53015	-9.97298	-8.95666	-9.38317
38.5	-16.3003	-15.487	-16.1373	-17.1153	-17.9303	-15.7997	-14.8992	-16.5897	-15.6442	-16.3891
40.1	-18.5615	-17.7702	-18.3759	-19.4896	-20.4177	-18.0209	-17.1441	-18.9219	-18.0013	-18.8585
46.1	-24.3019	-23.5664	-24.0589	-25.517	-26.7321	-23.6437	-22.8271	-24.8259	-23.9685	-25.1098
51	-29.6866	-29.0034	-29.3897	-31.1709	-32.6553	-27.8522	-27.0806	-30.2448	-28.4346	-29.7887
Supplementary Fig. 8b
	P/G@paper		P/G@Kapton
6.5	-0.2602	-0.40756	-0.26605	-0.27935
43.5	-1.73878	-1.34918	-2.79003	-2.92953
110	-4.03882	-3.65642	-6.19156	-6.50114
190	-4.49138	-4.43873	-10.6766	-11.0104
310	-6.1197	-6.16794	-15.6315	-16.0131
Supplementary Fig. 8c
Filename	P/G ink@paper					P/G ink@kapton
793	0.097013	0.076444	0.101864	0.080266	0.084088	0.094714	0.094059	0.104185	0.103465	0.093118
812	0.24526	0.262331	0.257523	0.275448	0.288564	0.098043	0.100085	0.107847	0.110094	0.099084
868	0.49274	0.534615	0.517377	0.561346	0.588077	0.11841	0.141747	0.130251	0.155922	0.15033
Supplementary Fig. 8d
	P/G ink@paper					P/G ink@kapton
10.9	5.7997	5.8165	5.66	6.08969	5.943	3.6202	3.62934	3.72934	3.98222	3.81081
16.2	6.4759	6.48957	6.28957	6.79969	6.60405	4.0324	4.04041	4.24041	4.43564	4.24243
25.4	7.4248	7.44728	7.24728	7.79604	7.60964	4.6087	4.61938	4.61938	5.06957	4.85035
38.2	8.2384	8.24766	8.54766	8.65032	8.97504	5.1591	5.16732	5.16732	5.67501	5.42568
46.8	9.0141	9.03416	9.13416	9.46481	9.59087	5.6807	5.68903	5.88903	6.24877	5.97349
54.8	9.5963	9.6078	9.9078	10.0761	10.4032	6.0664	6.07656	6.27656	6.67304	6.38039
59.3	10.01	10.0331	10.1331	10.5105	10.6398	6.288	6.30074	6.30074	6.9168	6.61577
64	10.411	10.4243	10.5243	10.9315	11.0505	6.5158	6.52549	6.82549	7.16738	6.85176

## Sheet: Supplementary Fig. 10
	45 min					10 min
1	1	1	1	1	1	0.965842	0.993006	1.00769	1.01821	1.01526
2	0.527261	0.52488	0.519579	0.517797	0.520974	0.557586	0.58115	0.593259	0.603218	0.599711
3	0.386764	0.400103	0.354725	0.28705	0.489502	0.312558	0.342499	0.360382	0.373936	0.37576
4	0.162296	0.162095	0.16642	0.161242	0.171906	0.0984152	0.121507	0.139937	0.158031	0.157143
5	0.0740548	0.0811942	0.0709111	0.0810762	0.0857671	0.000858403	0.0309119	0.0510642	0.0667469	0.0719053
6	0	0	0	0	0	-0.0356144	-0.0108161	0.00529068	0.0185314	0.0226083

## Sheet: Supplementary Fig. 11
	21 repeats																					One OHSA
1	0.907802	0.952658	0.94695	1.02438	1.1682	1.07127	1.0008	1.02495	0.833097	1.01766	1.07522	1.11052	1.0008	1.02495	0.833097	1.01766	0.822724	1.11052	0.943746	0.910759	1.17629	0.965842	0.993006	1.00769	1.01821	1.01526
2	0.504388	0.464651	0.559303	0.53305	0.753682	0.569246	0.640448	0.639213	0.833586	0.564645	0.550556	0.632643	0.640448	0.639213	0.833586	0.564645	0.710218	0.632643	0.42152	0.422222	0.533743	0.557586	0.58115	0.593259	0.603218	0.599711
3	0.290765	0.244198	0.366893	0.30924	0.439174	0.336887	0.40946	0.395854	0.356399	0.337456	0.348404	0.397885	0.40946	0.395854	0.356399	0.337456	0.331432	0.397885	0.183253	0.191945	0.315916	0.312558	0.342499	0.360382	0.373936	0.37576
4	0.113326	0.13222	0.168345	0.184134	0.2254	0.106157	0.207036	0.175949	0.1637	0.168906	0.165036	0.124147	0.207036	0.175949	0.1637	0.168906	0.113193	0.124147	0.10029	0.092665	0.184301	0.0984152	0.121507	0.139937	0.158031	0.157143
5	0.010503	0.01823	0.032239	0.013383	0.104285	0.015017	0.073406	0.071614	0.072858	0.030625	0.030941	0.05886	0.073406	0.071614	0.072858	0.030625	0.076712	0.05886	0.011649	0.018666	0.06425	0.000858403	0.0309119	0.0510642	0.0667469	0.0719053
6	-0.00148	-0.0482	-0.0099	0.0116	0.04798	-0.00426	0.022889	0.005906	0.002506	-0.0058	-0.03229	0.012702	0.022889	0.005906	0.002506	-0.0058	-0.00061	0.012702	0.010507	-0.01483	0.041477	-0.0356144	-0.0108161	0.00529068	0.0185314	0.0226083

[truncated: 16 more sheets: Supplementary Fig. 12, Supplementary Fig. 13, Supplementary Fig. 14, Supplementary Fig. 15, Supplementary Fig. 16, Supplementary Fig. 17, Supplementary Fig. 18, Supplementary Fig. 19, Supplementary Fig. 20, Supplementary Fig. 21, Supplementary Fig. 22, Supplementary Fig. 23, Supplementary Fig. 24, Supplementary Fig. 25, Supplementary Fig. 26, Supplementary Fig. 28]
